# Supplementary material for: Characterization of aerosols generated by high-power electronic nicotine delivery systems (ENDS): Influence of atomizer, temperature and PG:VG ratios
Source: PLoS One. 2022 Dec 20;17(12):e0279309. doi: 10.1371/journal.pone.0279309 (PMC9767331; doi:10.1371/journal.pone.0279309)
Supplement: S2 Appendix — (XLSM) [file pone.0279309.s002.xlsm]

## Sheet: Master_Data_Count
Atomizer Type	PG/VG %	Coil Temp (C)	Test Run	Puff #	Time Step (1 sec/step)	Particle diameter (um)	Count (N/cm^3)	Size Group
A	65/35	200	3	1	1	0.006227	5133000	Group 1	**** Master Data version 14 has ruff final data
A	65/35	200	3	1	1	0.006706	6445000	Group 1
A	65/35	200	3	1	1	0.007223	8053000	Group 1
A	65/35	200	3	1	1	0.007779	9967000	Group 1
A	65/35	200	3	1	1	0.008378	12160000	Group 1
A	65/35	200	3	1	1	0.009023	14570000	Group 1
A	65/35	200	3	1	1	0.009718	17070000	Group 1
A	65/35	200	3	1	1	0.010466	19430000	Group 1
A	65/35	200	3	1	1	0.011272	21320000	Group 1
A	65/35	200	3	1	1	0.01214	22270000	Group 1
A	65/35	200	3	1	1	0.013075	21850000	Group 1
A	65/35	200	3	1	1	0.014082	19830000	Group 1
A	65/35	200	3	1	1	0.015166	16490000	Group 1
A	65/35	200	3	1	1	0.016334	12650000	Group 1
A	65/35	200	3	1	1	0.017592	9197000	Group 1
A	65/35	200	3	1	1	0.018947	6602000	Group 1
A	65/35	200	3	1	1	0.020406	4876000	Group 1
A	65/35	200	3	1	1	0.021977	3808000	Group 1
A	65/35	200	3	1	1	0.02367	3173000	Group 1
A	65/35	200	3	1	1	0.025492	2813000	Group 1
A	65/35	200	3	1	1	0.027456	2628000	Group 1
A	65/35	200	3	1	1	0.02957	2552000	Group 1
A	65/35	200	3	1	1	0.031847	2540000	Group 1
A	65/35	200	3	1	1	0.034299	2551000	Group 1
A	65/35	200	3	1	1	0.036941	2555000	Group 1
A	65/35	200	3	1	1	0.039785	2531000	Group 1
A	65/35	200	3	1	1	0.042849	2465000	Group 1
A	65/35	200	3	1	1	0.046149	2345000	Group 1
A	65/35	200	3	1	1	0.049702	2169000	Group 1
A	65/35	200	3	1	1	0.05353	1947000	Group 1
A	65/35	200	3	1	1	0.057652	1714000	Group 1
A	65/35	200	3	1	1	0.062092	1504000	Group 1
A	65/35	200	3	1	1	0.066873	1341000	Group 1
A	65/35	200	3	1	1	0.072023	1223000	Group 1
A	65/35	200	3	1	1	0.077569	1138000	Group 1
A	65/35	200	3	1	1	0.083543	1072000	Group 1
A	65/35	200	3	1	1	0.089976	1016000	Group 1
A	65/35	200	3	1	1	0.096905	963300	Group 1
A	65/35	200	3	1	1	0.104367	912100	Group 2
A	65/35	200	3	1	1	0.112404	862200	Group 2
A	65/35	200	3	1	1	0.12106	813500	Group 2
A	65/35	200	3	1	1	0.130382	764500	Group 2
A	65/35	200	3	1	1	0.140423	713800	Group 2
A	65/35	200	3	1	1	0.151236	661400	Group 2
A	65/35	200	3	1	1	0.162882	610200	Group 2
A	65/35	200	3	1	1	0.175425	564500	Group 2
A	65/35	200	3	1	1	0.188934	527800	Group 2
A	65/35	200	3	1	1	0.203484	500700	Group 2
A	65/35	200	3	1	1	0.219153	481600	Group 2
A	65/35	200	3	1	1	0.23603	467500	Group 2
A	65/35	200	3	1	1	0.254205	455800	Group 2
A	65/35	200	3	1	1	0.273781	445200	Group 2
A	65/35	200	3	1	1	0.294864	436200	Group 2
A	65/35	200	3	1	1	0.317571	428100	Group 2
A	65/35	200	3	1	1	0.342026	414800	Group 2
A	65/35	200	3	1	1	0.368364	383700	Group 2
A	65/35	200	3	1	1	0.396731	328200	Group 2
A	65/35	200	3	1	1	0.427282	275100	Group 2
A	65/35	200	3	1	1	0.460185	247700	Group 2
A	65/35	200	3	1	1	0.495623	237200	Group 2
A	65/35	200	3	1	1	0.533789	231600	Group 2
A	65/35	200	3	1	1	0.574895	224300	Group 2
A	65/35	200	3	1	1	0.619165	211800	Group 2
A	65/35	200	3	1	1	0.666845	196800	Group 2
A	65/35	200	3	1	1	0.718197	185100	Group 2
A	65/35	200	3	1	1	0.773503	177200	Group 2
A	65/35	200	3	1	1	0.833068	168900	Group 2
A	65/35	200	3	1	1	0.89722	155800	Group 2
A	65/35	200	3	1	1	0.966313	136500	Group 2
A	65/35	200	3	1	1	1.04072	116200	Group 3
A	65/35	200	3	1	1	1.12087	101400	Group 3
A	65/35	200	3	1	1	1.20718	93530	Group 3
A	65/35	200	3	1	1	1.30014	89970	Group 3
A	65/35	200	3	1	1	1.40027	88580	Group 3
A	65/35	200	3	1	1	1.50809	88150	Group 3
A	65/35	200	3	1	1	1.62423	88070	Group 3
A	65/35	200	3	1	1	1.74931	87890	Group 3
A	65/35	200	3	1	1	1.88401	87210	Group 3
A	65/35	200	3	1	1	2.0291	85670	Group 3
A	65/35	200	3	1	1	2.18535	82750	Group 3
A	65/35	200	3	1	1	2.35364	77990	Group 3
A	65/35	200	3	1	1	2.53488	71840	Group 3
A	65/35	200	3	1	1	2.73009	65970	Group 3
A	65/35	200	3	1	1	2.94032	62050	Group 3
A	65/35	200	3	1	1	3.16675	60470	Group 3
A	65/35	200	3	1	1	3.41061	60790	Group 3
A	65/35	200	3	1	1	3.67325	62410	Group 3
A	65/35	200	3	1	1	3.95612	64790	Group 3
A	65/35	200	3	1	1	4.26076	67480	Group 3
A	65/35	200	3	1	1	4.58887	70220	Group 3
A	65/35	200	3	1	1	4.94225	72720	Group 3
A	65/35	200	3	1	1	5.32283	74340	Group 3
A	65/35	200	3	1	1	5.73273	73870	Group 3
A	65/35	200	3	1	1	6.17419	69780	Group 3
A	65/35	200	3	1	1	6.64964	60800	Group 3
A	65/35	200	3	1	1	7.16171	46640	Group 3
A	65/35	200	3	1	1	7.71321	29210	Group 3
A	65/35	200	3	1	1	8.30718	13260	Group 3
A	65/35	200	3	1	1	8.94689	3703	Group 3
A	65/35	200	3	1	1	9.63587	526	Group 3
A	65/35	200	3	1	2	0.006227	25730000	Group 1
A	65/35	200	3	1	2	0.006706	32800000	Group 1
A	65/35	200	3	1	2	0.007223	41590000	Group 1
A	65/35	200	3	1	2	0.007779	52170000	Group 1
A	65/35	200	3	1	2	0.008378	64450000	Group 1
A	65/35	200	3	1	2	0.009023	78020000	Group 1
A	65/35	200	3	1	2	0.009718	92050000	Group 1
A	65/35	200	3	1	2	0.010466	105100000	Group 1
A	65/35	200	3	1	2	0.011272	115000000	Group 1
A	65/35	200	3	1	2	0.01214	118800000	Group 1
A	65/35	200	3	1	2	0.013075	113800000	Group 1
A	65/35	200	3	1	2	0.014082	99300000	Group 1
A	65/35	200	3	1	2	0.015166	77950000	Group 1
A	65/35	200	3	1	2	0.016334	55400000	Group 1
A	65/35	200	3	1	2	0.017592	36810000	Group 1
A	65/35	200	3	1	2	0.018947	24060000	Group 1
A	65/35	200	3	1	2	0.020406	16330000	Group 1
A	65/35	200	3	1	2	0.021977	11960000	Group 1
A	65/35	200	3	1	2	0.02367	9640000	Group 1
A	65/35	200	3	1	2	0.025492	8571000	Group 1
A	65/35	200	3	1	2	0.027456	8355000	Group 1
A	65/35	200	3	1	2	0.02957	8790000	Group 1
A	65/35	200	3	1	2	0.031847	9726000	Group 1
A	65/35	200	3	1	2	0.034299	10950000	Group 1
A	65/35	200	3	1	2	0.036941	12180000	Group 1
A	65/35	200	3	1	2	0.039785	13130000	Group 1
A	65/35	200	3	1	2	0.042849	13630000	Group 1
A	65/35	200	3	1	2	0.046149	13610000	Group 1
A	65/35	200	3	1	2	0.049702	13080000	Group 1
A	65/35	200	3	1	2	0.05353	12190000	Group 1
A	65/35	200	3	1	2	0.057652	11180000	Group 1
A	65/35	200	3	1	2	0.062092	10280000	Group 1
A	65/35	200	3	1	2	0.066873	9645000	Group 1
A	65/35	200	3	1	2	0.072023	9309000	Group 1
A	65/35	200	3	1	2	0.077569	9240000	Group 1
A	65/35	200	3	1	2	0.083543	9386000	Group 1
A	65/35	200	3	1	2	0.089976	9686000	Group 1
A	65/35	200	3	1	2	0.096905	10060000	Group 1
A	65/35	200	3	1	2	0.104367	10410000	Group 2
A	65/35	200	3	1	2	0.112404	10600000	Group 2
A	65/35	200	3	1	2	0.12106	10490000	Group 2
A	65/35	200	3	1	2	0.130382	9991000	Group 2
A	65/35	200	3	1	2	0.140423	9100000	Group 2
A	65/35	200	3	1	2	0.151236	7930000	Group 2
A	65/35	200	3	1	2	0.162882	6698000	Group 2
A	65/35	200	3	1	2	0.175425	5616000	Group 2
A	65/35	200	3	1	2	0.188934	4794000	Group 2
A	65/35	200	3	1	2	0.203484	4233000	Group 2
A	65/35	200	3	1	2	0.219153	3884000	Group 2
A	65/35	200	3	1	2	0.23603	3693000	Group 2
A	65/35	200	3	1	2	0.254205	3621000	Group 2
A	65/35	200	3	1	2	0.273781	3616000	Group 2
A	65/35	200	3	1	2	0.294864	3619000	Group 2
A	65/35	200	3	1	2	0.317571	3589000	Group 2
A	65/35	200	3	1	2	0.342026	3461000	Group 2
A	65/35	200	3	1	2	0.368364	3105000	Group 2
A	65/35	200	3	1	2	0.396731	2475000	Group 2
A	65/35	200	3	1	2	0.427282	1903000	Group 2
A	65/35	200	3	1	2	0.460185	1622000	Group 2
A	65/35	200	3	1	2	0.495623	1520000	Group 2
A	65/35	200	3	1	2	0.533789	1478000	Group 2
A	65/35	200	3	1	2	0.574895	1435000	Group 2
A	65/35	200	3	1	2	0.619165	1362000	Group 2
A	65/35	200	3	1	2	0.666845	1262000	Group 2
A	65/35	200	3	1	2	0.718197	1175000	Group 2
A	65/35	200	3	1	2	0.773503	1108000	Group 2
A	65/35	200	3	1	2	0.833068	1028000	Group 2
A	65/35	200	3	1	2	0.89722	896500	Group 2
A	65/35	200	3	1	2	0.966313	706000	Group 2
A	65/35	200	3	1	2	1.04072	511500	Group 3
A	65/35	200	3	1	2	1.12087	375000	Group 3
A	65/35	200	3	1	2	1.20718	300400	Group 3
A	65/35	200	3	1	2	1.30014	260200	Group 3
A	65/35	200	3	1	2	1.40027	230300	Group 3
A	65/35	200	3	1	2	1.50809	196500	Group 3
A	65/35	200	3	1	2	1.62423	155000	Group 3
A	65/35	200	3	1	2	1.74931	113800	Group 3
A	65/35	200	3	1	2	1.88401	83270	Group 3
A	65/35	200	3	1	2	2.0291	65600	Group 3
A	65/35	200	3	1	2	2.18535	57400	Group 3
A	65/35	200	3	1	2	2.35364	54910	Group 3
A	65/35	200	3	1	2	2.53488	55580	Group 3
A	65/35	200	3	1	2	2.73009	57480	Group 3
A	65/35	200	3	1	2	2.94032	59360	Group 3
A	65/35	200	3	1	2	3.16675	60910	Group 3
A	65/35	200	3	1	2	3.41061	62300	Group 3
A	65/35	200	3	1	2	3.67325	63740	Group 3
A	65/35	200	3	1	2	3.95612	65340	Group 3
A	65/35	200	3	1	2	4.26076	67150	Group 3
A	65/35	200	3	1	2	4.58887	69250	Group 3
A	65/35	200	3	1	2	4.94225	71520	Group 3
A	65/35	200	3	1	2	5.32283	73300	Group 3
A	65/35	200	3	1	2	5.73273	73280	Group 3
A	65/35	200	3	1	2	6.17419	69710	Group 3
A	65/35	200	3	1	2	6.64964	61120	Group 3
A	65/35	200	3	1	2	7.16171	47120	Group 3
A	65/35	200	3	1	2	7.71321	29610	Group 3
A	65/35	200	3	1	2	8.30718	13480	Group 3
A	65/35	200	3	1	2	8.94689	3767	Group 3
A	65/35	200	3	1	2	9.63587	535.5	Group 3
A	65/35	200	3	1	3	0.006227	32600000	Group 1
A	65/35	200	3	1	3	0.006706	41590000	Group 1
A	65/35	200	3	1	3	0.007223	52780000	Group 1
A	65/35	200	3	1	3	0.007779	66260000	Group 1
A	65/35	200	3	1	3	0.008378	81900000	Group 1
A	65/35	200	3	1	3	0.009023	99180000	Group 1
A	65/35	200	3	1	3	0.009718	117000000	Group 1
A	65/35	200	3	1	3	0.010466	133600000	Group 1
A	65/35	200	3	1	3	0.011272	146100000	Group 1
A	65/35	200	3	1	3	0.01214	150800000	Group 1
A	65/35	200	3	1	3	0.013075	144200000	Group 1
A	65/35	200	3	1	3	0.014082	125500000	Group 1
A	65/35	200	3	1	3	0.015166	98110000	Group 1
A	65/35	200	3	1	3	0.016334	69370000	Group 1
A	65/35	200	3	1	3	0.017592	45810000	Group 1
A	65/35	200	3	1	3	0.018947	29760000	Group 1
A	65/35	200	3	1	3	0.020406	20090000	Group 1
A	65/35	200	3	1	3	0.021977	14660000	Group 1
A	65/35	200	3	1	3	0.02367	11800000	Group 1
A	65/35	200	3	1	3	0.025492	10510000	Group 1
A	65/35	200	3	1	3	0.027456	10300000	Group 1
A	65/35	200	3	1	3	0.02957	10930000	Group 1
A	65/35	200	3	1	3	0.031847	12220000	Group 1
A	65/35	200	3	1	3	0.034299	13920000	Group 1
A	65/35	200	3	1	3	0.036941	15650000	Group 1
A	65/35	200	3	1	3	0.039785	17020000	Group 1
A	65/35	200	3	1	3	0.042849	17790000	Group 1
A	65/35	200	3	1	3	0.046149	17870000	Group 1
A	65/35	200	3	1	3	0.049702	17290000	Group 1
A	65/35	200	3	1	3	0.05353	16230000	Group 1
A	65/35	200	3	1	3	0.057652	14980000	Group 1
A	65/35	200	3	1	3	0.062092	13860000	Group 1
A	65/35	200	3	1	3	0.066873	13050000	Group 1
A	65/35	200	3	1	3	0.072023	12610000	Group 1
A	65/35	200	3	1	3	0.077569	12490000	Group 1
A	65/35	200	3	1	3	0.083543	12640000	Group 1
A	65/35	200	3	1	3	0.089976	12990000	Group 1
A	65/35	200	3	1	3	0.096905	13440000	Group 1
A	65/35	200	3	1	3	0.104367	13880000	Group 2
A	65/35	200	3	1	3	0.112404	14200000	Group 2
A	65/35	200	3	1	3	0.12106	14250000	Group 2
A	65/35	200	3	1	3	0.130382	13930000	Group 2
A	65/35	200	3	1	3	0.140423	13230000	Group 2
A	65/35	200	3	1	3	0.151236	12220000	Group 2
A	65/35	200	3	1	3	0.162882	11070000	Group 2
A	65/35	200	3	1	3	0.175425	9987000	Group 2
A	65/35	200	3	1	3	0.188934	9109000	Group 2
A	65/35	200	3	1	3	0.203484	8466000	Group 2
A	65/35	200	3	1	3	0.219153	8022000	Group 2
A	65/35	200	3	1	3	0.23603	7709000	Group 2
A	65/35	200	3	1	3	0.254205	7465000	Group 2
A	65/35	200	3	1	3	0.273781	7251000	Group 2
A	65/35	200	3	1	3	0.294864	7065000	Group 2
A	65/35	200	3	1	3	0.317571	6889000	Group 2
A	65/35	200	3	1	3	0.342026	6592000	Group 2
A	65/35	200	3	1	3	0.368364	5904000	Group 2
A	65/35	200	3	1	3	0.396731	4714000	Group 2
A	65/35	200	3	1	3	0.427282	3630000	Group 2
A	65/35	200	3	1	3	0.460185	3094000	Group 2
A	65/35	200	3	1	3	0.495623	2901000	Group 2
A	65/35	200	3	1	3	0.533789	2822000	Group 2
A	65/35	200	3	1	3	0.574895	2744000	Group 2
A	65/35	200	3	1	3	0.619165	2606000	Group 2
A	65/35	200	3	1	3	0.666845	2415000	Group 2
A	65/35	200	3	1	3	0.718197	2244000	Group 2
A	65/35	200	3	1	3	0.773503	2105000	Group 2
A	65/35	200	3	1	3	0.833068	1932000	Group 2
A	65/35	200	3	1	3	0.89722	1647000	Group 2
A	65/35	200	3	1	3	0.966313	1246000	Group 2
A	65/35	200	3	1	3	1.04072	853500	Group 3
A	65/35	200	3	1	3	1.12087	591100	Group 3
A	65/35	200	3	1	3	1.20718	454000	Group 3
A	65/35	200	3	1	3	1.30014	384800	Group 3
A	65/35	200	3	1	3	1.40027	338700	Group 3
A	65/35	200	3	1	3	1.50809	290700	Group 3
A	65/35	200	3	1	3	1.62423	232700	Group 3
A	65/35	200	3	1	3	1.74931	173800	Group 3
A	65/35	200	3	1	3	1.88401	128300	Group 3
A	65/35	200	3	1	3	2.0291	100800	Group 3
A	65/35	200	3	1	3	2.18535	86700	Group 3
A	65/35	200	3	1	3	2.35364	80330	Group 3
A	65/35	200	3	1	3	2.53488	77630	Group 3
A	65/35	200	3	1	3	2.73009	76270	Group 3
A	65/35	200	3	1	3	2.94032	75480	Group 3
A	65/35	200	3	1	3	3.16675	75330	Group 3
A	65/35	200	3	1	3	3.41061	75870	Group 3
A	65/35	200	3	1	3	3.67325	76980	Group 3
A	65/35	200	3	1	3	3.95612	78450	Group 3
A	65/35	200	3	1	3	4.26076	80220	Group 3
A	65/35	200	3	1	3	4.58887	82300	Group 3
A	65/35	200	3	1	3	4.94225	84490	Group 3
A	65/35	200	3	1	3	5.32283	86030	Group 3
A	65/35	200	3	1	3	5.73273	85410	Group 3
A	65/35	200	3	1	3	6.17419	80700	Group 3
A	65/35	200	3	1	3	6.64964	70340	Group 3
A	65/35	200	3	1	3	7.16171	53980	Group 3
A	65/35	200	3	1	3	7.71321	33810	Group 3
A	65/35	200	3	1	3	8.30718	15350	Group 3
A	65/35	200	3	1	3	8.94689	4286	Group 3
A	65/35	200	3	1	3	9.63587	608.7	Group 3
A	65/35	200	3	1	4	0.006227	26190000	Group 1
A	65/35	200	3	1	4	0.006706	34440000	Group 1
A	65/35	200	3	1	4	0.007223	44960000	Group 1
A	65/35	200	3	1	4	0.007779	57930000	Group 1
A	65/35	200	3	1	4	0.008378	73300000	Group 1
A	65/35	200	3	1	4	0.009023	90630000	Group 1
A	65/35	200	3	1	4	0.009718	108900000	Group 1
A	65/35	200	3	1	4	0.010466	126200000	Group 1
A	65/35	200	3	1	4	0.011272	139600000	Group 1
A	65/35	200	3	1	4	0.01214	145100000	Group 1
A	65/35	200	3	1	4	0.013075	139200000	Group 1
A	65/35	200	3	1	4	0.014082	120700000	Group 1
A	65/35	200	3	1	4	0.015166	93490000	Group 1
A	65/35	200	3	1	4	0.016334	65080000	Group 1
A	65/35	200	3	1	4	0.017592	42130000	Group 1
A	65/35	200	3	1	4	0.018947	26790000	Group 1
A	65/35	200	3	1	4	0.020406	17750000	Group 1
A	65/35	200	3	1	4	0.021977	12780000	Group 1
A	65/35	200	3	1	4	0.02367	10220000	Group 1
A	65/35	200	3	1	4	0.025492	9126000	Group 1
A	65/35	200	3	1	4	0.027456	9044000	Group 1
A	65/35	200	3	1	4	0.02957	9782000	Group 1
A	65/35	200	3	1	4	0.031847	11210000	Group 1
A	65/35	200	3	1	4	0.034299	13090000	Group 1
A	65/35	200	3	1	4	0.036941	15050000	Group 1
A	65/35	200	3	1	4	0.039785	16670000	Group 1
A	65/35	200	3	1	4	0.042849	17680000	Group 1
A	65/35	200	3	1	4	0.046149	17970000	Group 1
A	65/35	200	3	1	4	0.049702	17560000	Group 1
A	65/35	200	3	1	4	0.05353	16640000	Group 1
A	65/35	200	3	1	4	0.057652	15490000	Group 1
A	65/35	200	3	1	4	0.062092	14450000	Group 1
A	65/35	200	3	1	4	0.066873	13710000	Group 1
A	65/35	200	3	1	4	0.072023	13330000	Group 1
A	65/35	200	3	1	4	0.077569	13270000	Group 1
A	65/35	200	3	1	4	0.083543	13500000	Group 1
A	65/35	200	3	1	4	0.089976	13940000	Group 1
A	65/35	200	3	1	4	0.096905	14510000	Group 1
A	65/35	200	3	1	4	0.104367	15110000	Group 2
A	65/35	200	3	1	4	0.112404	15610000	Group 2
A	65/35	200	3	1	4	0.12106	15880000	Group 2
A	65/35	200	3	1	4	0.130382	15830000	Group 2
A	65/35	200	3	1	4	0.140423	15420000	Group 2
A	65/35	200	3	1	4	0.151236	14710000	Group 2
A	65/35	200	3	1	4	0.162882	13840000	Group 2
A	65/35	200	3	1	4	0.175425	12970000	Group 2
A	65/35	200	3	1	4	0.188934	12240000	Group 2
A	65/35	200	3	1	4	0.203484	11680000	Group 2
A	65/35	200	3	1	4	0.219153	11270000	Group 2
A	65/35	200	3	1	4	0.23603	10960000	Group 2
A	65/35	200	3	1	4	0.254205	10670000	Group 2
A	65/35	200	3	1	4	0.273781	10390000	Group 2
A	65/35	200	3	1	4	0.294864	10130000	Group 2
A	65/35	200	3	1	4	0.317571	9882000	Group 2
A	65/35	200	3	1	4	0.342026	9452000	Group 2
A	65/35	200	3	1	4	0.368364	8443000	Group 2
A	65/35	200	3	1	4	0.396731	6699000	Group 2
A	65/35	200	3	1	4	0.427282	5119000	Group 2
A	65/35	200	3	1	4	0.460185	4342000	Group 2
A	65/35	200	3	1	4	0.495623	4063000	Group 2
A	65/35	200	3	1	4	0.533789	3951000	Group 2
A	65/35	200	3	1	4	0.574895	3845000	Group 2
A	65/35	200	3	1	4	0.619165	3656000	Group 2
A	65/35	200	3	1	4	0.666845	3389000	Group 2
A	65/35	200	3	1	4	0.718197	3147000	Group 2
A	65/35	200	3	1	4	0.773503	2947000	Group 2
A	65/35	200	3	1	4	0.833068	2694000	Group 2
A	65/35	200	3	1	4	0.89722	2277000	Group 2
A	65/35	200	3	1	4	0.966313	1689000	Group 2
A	65/35	200	3	1	4	1.04072	1115000	Group 3
A	65/35	200	3	1	4	1.12087	733100	Group 3
A	65/35	200	3	1	4	1.20718	531500	Group 3
A	65/35	200	3	1	4	1.30014	423900	Group 3
A	65/35	200	3	1	4	1.40027	343900	Group 3
A	65/35	200	3	1	4	1.50809	258100	Group 3
A	65/35	200	3	1	4	1.62423	166400	Group 3
A	65/35	200	3	1	4	1.74931	92510	Group 3
A	65/35	200	3	1	4	1.88401	49290	Group 3
A	65/35	200	3	1	4	2.0291	28750	Group 3
A	65/35	200	3	1	4	2.18535	19460	Group 3
A	65/35	200	3	1	4	2.35364	14890	Group 3
A	65/35	200	3	1	4	2.53488	12070	Group 3
A	65/35	200	3	1	4	2.73009	9962	Group 3
A	65/35	200	3	1	4	2.94032	8450	Group 3
A	65/35	200	3	1	4	3.16675	7575	Group 3
A	65/35	200	3	1	4	3.41061	7216	Group 3
A	65/35	200	3	1	4	3.67325	7182	Group 3
A	65/35	200	3	1	4	3.95612	7327	Group 3
A	65/35	200	3	1	4	4.26076	7595	Group 3
A	65/35	200	3	1	4	4.58887	8015	Group 3
A	65/35	200	3	1	4	4.94225	8623	Group 3
A	65/35	200	3	1	4	5.32283	9362	Group 3
A	65/35	200	3	1	4	5.73273	9998	Group 3
A	65/35	200	3	1	4	6.17419	10130	Group 3
A	65/35	200	3	1	4	6.64964	9363	Group 3
A	65/35	200	3	1	4	7.16171	7500	Group 3
A	65/35	200	3	1	4	7.71321	4835	Group 3
A	65/35	200	3	1	4	8.30718	2236	Group 3
A	65/35	200	3	1	4	8.94689	631.5	Group 3
A	65/35	200	3	1	4	9.63587	90.29	Group 3
A	65/35	200	3	1	5	0.006227	1333000	Group 1
A	65/35	200	3	1	5	0.006706	2447000	Group 1
A	65/35	200	3	1	5	0.007223	4324000	Group 1
A	65/35	200	3	1	5	0.007779	7316000	Group 1
A	65/35	200	3	1	5	0.008378	11800000	Group 1
A	65/35	200	3	1	5	0.009023	18100000	Group 1
A	65/35	200	3	1	5	0.009718	26260000	Group 1
A	65/35	200	3	1	5	0.010466	35810000	Group 1
A	65/35	200	3	1	5	0.011272	45440000	Group 1
A	65/35	200	3	1	5	0.01214	52820000	Group 1
A	65/35	200	3	1	5	0.013075	55110000	Group 1
A	65/35	200	3	1	5	0.014082	50520000	Group 1
A	65/35	200	3	1	5	0.015166	40190000	Group 1
A	65/35	200	3	1	5	0.016334	28030000	Group 1
A	65/35	200	3	1	5	0.017592	17890000	Group 1
A	65/35	200	3	1	5	0.018947	11160000	Group 1
A	65/35	200	3	1	5	0.020406	7292000	Group 1
A	65/35	200	3	1	5	0.021977	5230000	Group 1
A	65/35	200	3	1	5	0.02367	4212000	Group 1
A	65/35	200	3	1	5	0.025492	3818000	Group 1
A	65/35	200	3	1	5	0.027456	3858000	Group 1
A	65/35	200	3	1	5	0.02957	4263000	Group 1
A	65/35	200	3	1	5	0.031847	4988000	Group 1
A	65/35	200	3	1	5	0.034299	5943000	Group 1
A	65/35	200	3	1	5	0.036941	6958000	Group 1
A	65/35	200	3	1	5	0.039785	7838000	Group 1
A	65/35	200	3	1	5	0.042849	8434000	Group 1
A	65/35	200	3	1	5	0.046149	8675000	Group 1
A	65/35	200	3	1	5	0.049702	8559000	Group 1
A	65/35	200	3	1	5	0.05353	8163000	Group 1
A	65/35	200	3	1	5	0.057652	7638000	Group 1
A	65/35	200	3	1	5	0.062092	7148000	Group 1
A	65/35	200	3	1	5	0.066873	6802000	Group 1
A	65/35	200	3	1	5	0.072023	6636000	Group 1
A	65/35	200	3	1	5	0.077569	6636000	Group 1
A	65/35	200	3	1	5	0.083543	6776000	Group 1
A	65/35	200	3	1	5	0.089976	7028000	Group 1
A	65/35	200	3	1	5	0.096905	7360000	Group 1
A	65/35	200	3	1	5	0.104367	7738000	Group 2
A	65/35	200	3	1	5	0.112404	8126000	Group 2
A	65/35	200	3	1	5	0.12106	8501000	Group 2
A	65/35	200	3	1	5	0.130382	8857000	Group 2
A	65/35	200	3	1	5	0.140423	9197000	Group 2
A	65/35	200	3	1	5	0.151236	9527000	Group 2
A	65/35	200	3	1	5	0.162882	9839000	Group 2
A	65/35	200	3	1	5	0.175425	10110000	Group 2
A	65/35	200	3	1	5	0.188934	10340000	Group 2
A	65/35	200	3	1	5	0.203484	10490000	Group 2
A	65/35	200	3	1	5	0.219153	10560000	Group 2
A	65/35	200	3	1	5	0.23603	10540000	Group 2
A	65/35	200	3	1	5	0.254205	10390000	Group 2
A	65/35	200	3	1	5	0.273781	10150000	Group 2
A	65/35	200	3	1	5	0.294864	9908000	Group 2
A	65/35	200	3	1	5	0.317571	9680000	Group 2
A	65/35	200	3	1	5	0.342026	9295000	Group 2
A	65/35	200	3	1	5	0.368364	8386000	Group 2
A	65/35	200	3	1	5	0.396731	6789000	Group 2
A	65/35	200	3	1	5	0.427282	5312000	Group 2
A	65/35	200	3	1	5	0.460185	4572000	Group 2
A	65/35	200	3	1	5	0.495623	4296000	Group 2
A	65/35	200	3	1	5	0.533789	4158000	Group 2
A	65/35	200	3	1	5	0.574895	3980000	Group 2
A	65/35	200	3	1	5	0.619165	3657000	Group 2
A	65/35	200	3	1	5	0.666845	3231000	Group 2
A	65/35	200	3	1	5	0.718197	2872000	Group 2
A	65/35	200	3	1	5	0.773503	2605000	Group 2
A	65/35	200	3	1	5	0.833068	2302000	Group 2
A	65/35	200	3	1	5	0.89722	1837000	Group 2
A	65/35	200	3	1	5	0.966313	1233000	Group 2
A	65/35	200	3	1	5	1.04072	707500	Group 3
A	65/35	200	3	1	5	1.12087	397700	Group 3
A	65/35	200	3	1	5	1.20718	251300	Group 3
A	65/35	200	3	1	5	1.30014	181300	Group 3
A	65/35	200	3	1	5	1.40027	136400	Group 3
A	65/35	200	3	1	5	1.50809	94420	Group 3
A	65/35	200	3	1	5	1.62423	54090	Group 3
A	65/35	200	3	1	5	1.74931	25000	Group 3
A	65/35	200	3	1	5	1.88401	9997	Group 3
A	65/35	200	3	1	5	2.0291	3640	Group 3
A	65/35	200	3	1	5	2.18535	1080	Group 3
A	65/35	200	3	1	5	2.35364	194	Group 3
A	65/35	200	3	1	5	2.53488	15.18	Group 3
A	65/35	200	3	1	5	2.73009	0.5063	Group 3
A	65/35	200	3	1	5	2.94032	0.01131	Group 3
A	65/35	200	3	1	5	3.16675	0.000288	Group 3
A	65/35	200	3	1	5	3.41061	9.053e-06	Group 3
A	65/35	200	3	1	5	3.67325	2.408e-07	Group 3
A	65/35	200	3	1	5	3.95612	3.366e-09	Group 3
A	65/35	200	3	1	5	4.26076	1.82e-11	Group 3
A	65/35	200	3	1	5	4.58887	3.447e-14	Group 3
A	65/35	200	3	1	5	4.94225	2.292e-17	Group 3
A	65/35	200	3	1	5	5.32283	5.411e-21	Group 3
A	65/35	200	3	1	5	5.73273	4.602e-25	Group 3
A	65/35	200	3	1	5	6.17419	1.492e-29	Group 3
A	65/35	200	3	1	5	6.64964	2.067e-34	Group 3
A	65/35	200	3	1	5	7.16171	1.402e-39	Group 3
A	65/35	200	3	1	5	7.71321	5.141e-45	Group 3
A	65/35	200	3	1	5	8.30718	1.044e-50	Group 3
A	65/35	200	3	1	5	8.94689	1.101e-56	Group 3
A	65/35	200	3	1	5	9.63587	5.329e-63	Group 3
A	65/35	200	3	1	7	0.006227	66760	Group 1
A	65/35	200	3	1	7	0.006706	165900	Group 1
A	65/35	200	3	1	7	0.007223	382200	Group 1
A	65/35	200	3	1	7	0.007779	814800	Group 1
A	65/35	200	3	1	7	0.008378	1606000	Group 1
A	65/35	200	3	1	7	0.009023	2923000	Group 1
A	65/35	200	3	1	7	0.009718	4906000	Group 1
A	65/35	200	3	1	7	0.010466	7559000	Group 1
A	65/35	200	3	1	7	0.011272	10590000	Group 1
A	65/35	200	3	1	7	0.01214	13270000	Group 1
A	65/35	200	3	1	7	0.013075	14570000	Group 1
A	65/35	200	3	1	7	0.014082	13690000	Group 1
A	65/35	200	3	1	7	0.015166	10860000	Group 1
A	65/35	200	3	1	7	0.016334	7378000	Group 1
A	65/35	200	3	1	7	0.017592	4508000	Group 1
A	65/35	200	3	1	7	0.018947	2678000	Group 1
A	65/35	200	3	1	7	0.020406	1676000	Group 1
A	65/35	200	3	1	7	0.021977	1170000	Group 1
A	65/35	200	3	1	7	0.02367	934800	Group 1
A	65/35	200	3	1	7	0.025492	858200	Group 1
A	65/35	200	3	1	7	0.027456	895200	Group 1
A	65/35	200	3	1	7	0.02957	1036000	Group 1
A	65/35	200	3	1	7	0.031847	1279000	Group 1
A	65/35	200	3	1	7	0.034299	1606000	Group 1
A	65/35	200	3	1	7	0.036941	1964000	Group 1
A	65/35	200	3	1	7	0.039785	2281000	Group 1
A	65/35	200	3	1	7	0.042849	2495000	Group 1
A	65/35	200	3	1	7	0.046149	2568000	Group 1
A	65/35	200	3	1	7	0.049702	2497000	Group 1
A	65/35	200	3	1	7	0.05353	2317000	Group 1
A	65/35	200	3	1	7	0.057652	2095000	Group 1
A	65/35	200	3	1	7	0.062092	1901000	Group 1
A	65/35	200	3	1	7	0.066873	1778000	Group 1
A	65/35	200	3	1	7	0.072023	1738000	Group 1
A	65/35	200	3	1	7	0.077569	1776000	Group 1
A	65/35	200	3	1	7	0.083543	1886000	Group 1
A	65/35	200	3	1	7	0.089976	2063000	Group 1
A	65/35	200	3	1	7	0.096905	2294000	Group 1
A	65/35	200	3	1	7	0.104367	2561000	Group 2
A	65/35	200	3	1	7	0.112404	2833000	Group 2
A	65/35	200	3	1	7	0.12106	3084000	Group 2
A	65/35	200	3	1	7	0.130382	3293000	Group 2
A	65/35	200	3	1	7	0.140423	3453000	Group 2
A	65/35	200	3	1	7	0.151236	3563000	Group 2
A	65/35	200	3	1	7	0.162882	3632000	Group 2
A	65/35	200	3	1	7	0.175425	3672000	Group 2
A	65/35	200	3	1	7	0.188934	3696000	Group 2
A	65/35	200	3	1	7	0.203484	3713000	Group 2
A	65/35	200	3	1	7	0.219153	3732000	Group 2
A	65/35	200	3	1	7	0.23603	3761000	Group 2
A	65/35	200	3	1	7	0.254205	3807000	Group 2
A	65/35	200	3	1	7	0.273781	3862000	Group 2
A	65/35	200	3	1	7	0.294864	3902000	Group 2
A	65/35	200	3	1	7	0.317571	3894000	Group 2
A	65/35	200	3	1	7	0.342026	3776000	Group 2
A	65/35	200	3	1	7	0.368364	3410000	Group 2
A	65/35	200	3	1	7	0.396731	2743000	Group 2
A	65/35	200	3	1	7	0.427282	2124000	Group 2
A	65/35	200	3	1	7	0.460185	1814000	Group 2
A	65/35	200	3	1	7	0.495623	1699000	Group 2
A	65/35	200	3	1	7	0.533789	1642000	Group 2
A	65/35	200	3	1	7	0.574895	1561000	Group 2
A	65/35	200	3	1	7	0.619165	1381000	Group 2
A	65/35	200	3	1	7	0.666845	1089000	Group 2
A	65/35	200	3	1	7	0.718197	787600	Group 2
A	65/35	200	3	1	7	0.773503	510100	Group 2
A	65/35	200	3	1	7	0.833068	230400	Group 2
A	65/35	200	3	1	7	0.89722	42800	Group 2
A	65/35	200	3	1	7	0.966313	1528	Group 2
A	65/35	200	3	1	7	1.04072	5.847	Group 3
A	65/35	200	3	1	7	1.12087	0.002756	Group 3
A	65/35	200	3	1	7	1.20718	3.113e-07	Group 3
A	65/35	200	3	1	7	1.30014	1.48e-11	Group 3
A	65/35	200	3	1	7	1.40027	3.588e-16	Group 3
A	65/35	200	3	1	7	1.50809	3.786e-21	Group 3
A	65/35	200	3	1	7	1.62423	1.158e-26	Group 3
A	65/35	200	3	1	7	1.74931	6.763e-33	Group 3
A	65/35	200	3	1	7	1.88401	6.744e-40	Group 3
A	65/35	200	3	1	7	2.0291	1.436e-47	Group 3
A	65/35	200	3	1	7	2.18535	8.225e-56	Group 3
A	65/35	200	3	1	7	2.35364	1.209e-64	Group 3
A	65/35	200	3	1	7	2.53488	3.37e-74	Group 3
A	65/35	200	3	1	7	2.73009	1.385e-84	Group 3
A	65/35	200	3	1	7	2.94032	9.099e-96	Group 3
A	65/35	200	3	1	7	3.16675	1.298e-107	Group 3
A	65/35	200	3	1	7	3.41061	5.059e-120	Group 3
A	65/35	200	3	1	7	3.67325	5.633e-133	Group 3
A	65/35	200	3	1	7	3.95612	1.714e-146	Group 3
A	65/35	200	3	1	7	4.26076	1.425e-160	Group 3
A	65/35	200	3	1	7	4.58887	3.497e-175	Group 3
A	65/35	200	3	1	7	4.94225	2.778e-190	Group 3
A	65/35	200	3	1	7	5.32283	7.549e-206	Group 3
A	65/35	200	3	1	7	5.73273	7.263e-222	Group 3
A	65/35	200	3	1	7	6.17419	2.643e-238	Group 3
A	65/35	200	3	1	7	6.64964	4.096e-255	Group 3
A	65/35	200	3	1	7	7.16171	3.102e-272	Group 3
A	65/35	200	3	1	7	7.71321	1.27e-289	Group 3
A	65/35	200	3	1	7	8.30718	2.876e-307	Group 3
A	65/35	200	3	1	7	8.94689	0	Group 3
A	65/35	200	3	1	7	9.63587	0	Group 3
A	65/35	200	3	1	8	0.006227	5943	Group 1
A	65/35	200	3	1	8	0.006706	17880	Group 1
A	65/35	200	3	1	8	0.007223	48600	Group 1
A	65/35	200	3	1	8	0.007779	119400	Group 1
A	65/35	200	3	1	8	0.008378	265400	Group 1
A	65/35	200	3	1	8	0.009023	535300	Group 1
A	65/35	200	3	1	8	0.009718	979500	Group 1
A	65/35	200	3	1	8	0.010466	1621000	Group 1
A	65/35	200	3	1	8	0.011272	2408000	Group 1
A	65/35	200	3	1	8	0.01214	3157000	Group 1
A	65/35	200	3	1	8	0.013075	3577000	Group 1
A	65/35	200	3	1	8	0.014082	3421000	Group 1
A	65/35	200	3	1	8	0.015166	2725000	Group 1
A	65/35	200	3	1	8	0.016334	1835000	Group 1
A	65/35	200	3	1	8	0.017592	1102000	Group 1
A	65/35	200	3	1	8	0.018947	641200	Group 1
A	65/35	200	3	1	8	0.020406	393800	Group 1
A	65/35	200	3	1	8	0.021977	271100	Group 1
A	65/35	200	3	1	8	0.02367	215100	Group 1
A	65/35	200	3	1	8	0.025492	197100	Group 1
A	65/35	200	3	1	8	0.027456	205900	Group 1
A	65/35	200	3	1	8	0.02957	238800	Group 1
A	65/35	200	3	1	8	0.031847	295400	Group 1
A	65/35	200	3	1	8	0.034299	370700	Group 1
A	65/35	200	3	1	8	0.036941	451400	Group 1
A	65/35	200	3	1	8	0.039785	518400	Group 1
A	65/35	200	3	1	8	0.042849	554200	Group 1
A	65/35	200	3	1	8	0.046149	548300	Group 1
A	65/35	200	3	1	8	0.049702	501400	Group 1
A	65/35	200	3	1	8	0.05353	428400	Group 1
A	65/35	200	3	1	8	0.057652	353200	Group 1
A	65/35	200	3	1	8	0.062092	295700	Group 1
A	65/35	200	3	1	8	0.066873	263800	Group 1
A	65/35	200	3	1	8	0.072023	257300	Group 1
A	65/35	200	3	1	8	0.077569	275400	Group 1
A	65/35	200	3	1	8	0.083543	319600	Group 1
A	65/35	200	3	1	8	0.089976	393600	Group 1
A	65/35	200	3	1	8	0.096905	500200	Group 1
A	65/35	200	3	1	8	0.104367	636000	Group 2
A	65/35	200	3	1	8	0.112404	788100	Group 2
A	65/35	200	3	1	8	0.12106	936300	Group 2
A	65/35	200	3	1	8	0.130382	1060000	Group 2
A	65/35	200	3	1	8	0.140423	1147000	Group 2
A	65/35	200	3	1	8	0.151236	1194000	Group 2
A	65/35	200	3	1	8	0.162882	1207000	Group 2
A	65/35	200	3	1	8	0.175425	1199000	Group 2
A	65/35	200	3	1	8	0.188934	1182000	Group 2
A	65/35	200	3	1	8	0.203484	1162000	Group 2
A	65/35	200	3	1	8	0.219153	1136000	Group 2
A	65/35	200	3	1	8	0.23603	1095000	Group 2
A	65/35	200	3	1	8	0.254205	1033000	Group 2
A	65/35	200	3	1	8	0.273781	956700	Group 2
A	65/35	200	3	1	8	0.294864	892700	Group 2
A	65/35	200	3	1	8	0.317571	851400	Group 2
A	65/35	200	3	1	8	0.342026	818400	Group 2
A	65/35	200	3	1	8	0.368364	761500	Group 2
A	65/35	200	3	1	8	0.396731	640700	Group 2
A	65/35	200	3	1	8	0.427282	482700	Group 2
A	65/35	200	3	1	8	0.460185	363400	Group 2
A	65/35	200	3	1	8	0.495623	261600	Group 2
A	65/35	200	3	1	8	0.533789	130700	Group 2
A	65/35	200	3	1	8	0.574895	23140	Group 2
A	65/35	200	3	1	8	0.619165	487.8	Group 2
A	65/35	200	3	1	8	0.666845	0.529	Group 2
A	65/35	200	3	1	8	0.718197	4.254e-05	Group 2
A	65/35	200	3	1	8	0.773503	6.904e-10	Group 2
A	65/35	200	3	1	8	0.833068	3.977e-15	Group 2
A	65/35	200	3	1	8	0.89722	7.242e-21	Group 2
A	65/35	200	3	1	8	0.966313	2.304e-27	Group 2
A	65/35	200	3	1	8	1.04072	7.603e-35	Group 3
A	65/35	200	3	1	8	1.12087	3.054e-43	Group 3
A	65/35	200	3	1	8	1.20718	2.927e-52	Group 3
A	65/35	200	3	1	8	1.30014	1.179e-61	Group 3
A	65/35	200	3	1	8	1.40027	2.422e-71	Group 3
A	65/35	200	3	1	8	1.50809	2.164e-81	Group 3
A	65/35	200	3	1	8	1.62423	5.605e-92	Group 3
A	65/35	200	3	1	8	1.74931	2.772e-103	Group 3
A	65/35	200	3	1	8	1.88401	2.341e-115	Group 3
A	65/35	200	3	1	8	2.0291	4.222e-128	Group 3
A	65/35	200	3	1	8	2.18535	2.048e-141	Group 3
A	65/35	200	3	1	8	2.35364	2.548e-155	Group 3
A	65/35	200	3	1	8	2.53488	6.015e-170	Group 3
A	65/35	200	3	1	8	2.73009	2.094e-185	Group 3
A	65/35	200	3	1	8	2.94032	1.165e-201	Group 3
A	65/35	200	3	1	8	3.16675	1.407e-218	Group 3
A	65/35	200	3	1	8	3.41061	4.644e-236	Group 3
A	65/35	200	3	1	8	3.67325	4.378e-254	Group 3
A	65/35	200	3	1	8	3.95612	1.128e-272	Group 3
A	65/35	200	3	1	8	4.26076	7.939e-292	Group 3
A	65/35	200	3	1	8	4.58887	1.650E-311	Group 3
A	65/35	200	3	1	8	4.94225	0	Group 3
A	65/35	200	3	1	8	5.32283	0	Group 3
A	65/35	200	3	1	8	5.73273	0	Group 3
A	65/35	200	3	1	8	6.17419	0	Group 3
A	65/35	200	3	1	8	6.64964	0	Group 3
A	65/35	200	3	1	8	7.16171	0	Group 3
A	65/35	200	3	1	8	7.71321	0	Group 3
A	65/35	200	3	1	8	8.30718	0	Group 3
A	65/35	200	3	1	8	8.94689	0	Group 3
A	65/35	200	3	1	8	9.63587	0	Group 3
A	65/35	200	3	1	9	0.006227	784.6	Group 1
A	65/35	200	3	1	9	0.006706	2370	Group 1
A	65/35	200	3	1	9	0.007223	6463	Group 1
A	65/35	200	3	1	9	0.007779	15910	Group 1
A	65/35	200	3	1	9	0.008378	35450	Group 1
A	65/35	200	3	1	9	0.009023	71570	Group 1
A	65/35	200	3	1	9	0.009718	131000	Group 1
A	65/35	200	3	1	9	0.010466	216800	Group 1
A	65/35	200	3	1	9	0.011272	321300	Group 1
A	65/35	200	3	1	9	0.01214	419900	Group 1
A	65/35	200	3	1	9	0.013075	473000	Group 1
A	65/35	200	3	1	9	0.014082	448300	Group 1
A	65/35	200	3	1	9	0.015166	352600	Group 1
A	65/35	200	3	1	9	0.016334	233300	Group 1
A	65/35	200	3	1	9	0.017592	137000	Group 1
A	65/35	200	3	1	9	0.018947	77760	Group 1
A	65/35	200	3	1	9	0.020406	46520	Group 1
A	65/35	200	3	1	9	0.021977	31220	Group 1
A	65/35	200	3	1	9	0.02367	24200	Group 1
A	65/35	200	3	1	9	0.025492	21710	Group 1
A	65/35	200	3	1	9	0.027456	22250	Group 1
A	65/35	200	3	1	9	0.02957	25370	Group 1
A	65/35	200	3	1	9	0.031847	30930	Group 1
A	65/35	200	3	1	9	0.034299	38440	Group 1
A	65/35	200	3	1	9	0.036941	46680	Group 1
A	65/35	200	3	1	9	0.039785	54010	Group 1
A	65/35	200	3	1	9	0.042849	58970	Group 1
A	65/35	200	3	1	9	0.046149	60670	Group 1
A	65/35	200	3	1	9	0.049702	58960	Group 1
A	65/35	200	3	1	9	0.05353	54590	Group 1
A	65/35	200	3	1	9	0.057652	49100	Group 1
A	65/35	200	3	1	9	0.062092	44080	Group 1
A	65/35	200	3	1	9	0.066873	40400	Group 1
A	65/35	200	3	1	9	0.072023	38200	Group 1
A	65/35	200	3	1	9	0.077569	37180	Group 1
A	65/35	200	3	1	9	0.083543	37010	Group 1
A	65/35	200	3	1	9	0.089976	37410	Group 1
A	65/35	200	3	1	9	0.096905	38190	Group 1
A	65/35	200	3	1	9	0.104367	39240	Group 2
A	65/35	200	3	1	9	0.112404	40550	Group 2
A	65/35	200	3	1	9	0.12106	42160	Group 2
A	65/35	200	3	1	9	0.130382	44200	Group 2
A	65/35	200	3	1	9	0.140423	46820	Group 2
A	65/35	200	3	1	9	0.151236	50040	Group 2
A	65/35	200	3	1	9	0.162882	53700	Group 2
A	65/35	200	3	1	9	0.175425	57380	Group 2
A	65/35	200	3	1	9	0.188934	60590	Group 2
A	65/35	200	3	1	9	0.203484	62940	Group 2
A	65/35	200	3	1	9	0.219153	64120	Group 2
A	65/35	200	3	1	9	0.23603	63740	Group 2
A	65/35	200	3	1	9	0.254205	61530	Group 2
A	65/35	200	3	1	9	0.273781	58180	Group 2
A	65/35	200	3	1	9	0.294864	55250	Group 2
A	65/35	200	3	1	9	0.317571	53540	Group 2
A	65/35	200	3	1	9	0.342026	52780	Group 2
A	65/35	200	3	1	9	0.368364	52260	Group 2
A	65/35	200	3	1	9	0.396731	50180	Group 2
A	65/35	200	3	1	9	0.427282	45020	Group 2
A	65/35	200	3	1	9	0.460185	38530	Group 2
A	65/35	200	3	1	9	0.495623	29360	Group 2
A	65/35	200	3	1	9	0.533789	14960	Group 2
A	65/35	200	3	1	9	0.574895	2663	Group 2
A	65/35	200	3	1	9	0.619165	56.23	Group 2
A	65/35	200	3	1	9	0.666845	0.06101	Group 2
A	65/35	200	3	1	9	0.718197	4.907e-06	Group 2
A	65/35	200	3	1	9	0.773503	7.963e-11	Group 2
A	65/35	200	3	1	9	0.833068	4.587e-16	Group 2
A	65/35	200	3	1	9	0.89722	8.354e-22	Group 2
A	65/35	200	3	1	9	0.966313	2.658e-28	Group 2
A	65/35	200	3	1	9	1.04072	8.77e-36	Group 3
A	65/35	200	3	1	9	1.12087	3.523e-44	Group 3
A	65/35	200	3	1	9	1.20718	3.377e-53	Group 3
A	65/35	200	3	1	9	1.30014	1.36e-62	Group 3
A	65/35	200	3	1	9	1.40027	2.794e-72	Group 3
A	65/35	200	3	1	9	1.50809	2.496e-82	Group 3
A	65/35	200	3	1	9	1.62423	6.466e-93	Group 3
A	65/35	200	3	1	9	1.74931	3.198e-104	Group 3
A	65/35	200	3	1	9	1.88401	2.701e-116	Group 3
A	65/35	200	3	1	9	2.0291	4.871e-129	Group 3
A	65/35	200	3	1	9	2.18535	2.362e-142	Group 3
A	65/35	200	3	1	9	2.35364	2.94e-156	Group 3
A	65/35	200	3	1	9	2.53488	6.939e-171	Group 3
A	65/35	200	3	1	9	2.73009	2.415e-186	Group 3
A	65/35	200	3	1	9	2.94032	1.344e-202	Group 3
A	65/35	200	3	1	9	3.16675	1.623e-219	Group 3
A	65/35	200	3	1	9	3.41061	5.357e-237	Group 3
A	65/35	200	3	1	9	3.67325	5.05e-255	Group 3
A	65/35	200	3	1	9	3.95612	1.301e-273	Group 3
A	65/35	200	3	1	9	4.26076	9.157e-293	Group 3
A	65/35	200	3	1	9	4.58887	1.904E-312	Group 3
A	65/35	200	3	1	9	4.94225	0	Group 3
A	65/35	200	3	1	9	5.32283	0	Group 3
A	65/35	200	3	1	9	5.73273	0	Group 3
A	65/35	200	3	1	9	6.17419	0	Group 3
A	65/35	200	3	1	9	6.64964	0	Group 3
A	65/35	200	3	1	9	7.16171	0	Group 3
A	65/35	200	3	1	9	7.71321	0	Group 3
A	65/35	200	3	1	9	8.30718	0	Group 3
A	65/35	200	3	1	9	8.94689	0	Group 3
A	65/35	200	3	1	9	9.63587	0	Group 3
A	65/35	200	3	1	10	0.006227	292.3	Group 1
A	65/35	200	3	1	10	0.006706	826.3	Group 1
A	65/35	200	3	1	10	0.007223	2131	Group 1
A	65/35	200	3	1	10	0.007779	5004	Group 1
A	65/35	200	3	1	10	0.008378	10700	Group 1
A	65/35	200	3	1	10	0.009023	20880	Group 1
A	65/35	200	3	1	10	0.009718	37090	Group 1
A	65/35	200	3	1	10	0.010466	59750	Group 1
A	65/35	200	3	1	10	0.011272	86440	Group 1
A	65/35	200	3	1	10	0.01214	110400	Group 1
A	65/35	200	3	1	10	0.013075	121500	Group 1
A	65/35	200	3	1	10	0.014082	112200	Group 1
A	65/35	200	3	1	10	0.015166	85670	Group 1
A	65/35	200	3	1	10	0.016334	54760	Group 1
A	65/35	200	3	1	10	0.017592	30920	Group 1
A	65/35	200	3	1	10	0.018947	16810	Group 1
A	65/35	200	3	1	10	0.020406	9639	Group 1
A	65/35	200	3	1	10	0.021977	6233	Group 1
A	65/35	200	3	1	10	0.02367	4699	Group 1
A	65/35	200	3	1	10	0.025492	4154	Group 1
A	65/35	200	3	1	10	0.027456	4255	Group 1
A	65/35	200	3	1	10	0.02957	4915	Group 1
A	65/35	200	3	1	10	0.031847	6126	Group 1
A	65/35	200	3	1	10	0.034299	7811	Group 1
A	65/35	200	3	1	10	0.036941	9728	Group 1
A	65/35	200	3	1	10	0.039785	11530	Group 1
A	65/35	200	3	1	10	0.042849	12890	Group 1
A	65/35	200	3	1	10	0.046149	13650	Group 1
A	65/35	200	3	1	10	0.049702	13750	Group 1
A	65/35	200	3	1	10	0.05353	13290	Group 1
A	65/35	200	3	1	10	0.057652	12510	Group 1
A	65/35	200	3	1	10	0.062092	11660	Group 1
A	65/35	200	3	1	10	0.066873	10910	Group 1
A	65/35	200	3	1	10	0.072023	10290	Group 1
A	65/35	200	3	1	10	0.077569	9740	Group 1
A	65/35	200	3	1	10	0.083543	9216	Group 1
A	65/35	200	3	1	10	0.089976	8691	Group 1
A	65/35	200	3	1	10	0.096905	8189	Group 1
A	65/35	200	3	1	10	0.104367	7771	Group 2
A	65/35	200	3	1	10	0.112404	7508	Group 2
A	65/35	200	3	1	10	0.12106	7471	Group 2
A	65/35	200	3	1	10	0.130382	7723	Group 2
A	65/35	200	3	1	10	0.140423	8323	Group 2
A	65/35	200	3	1	10	0.151236	9305	Group 2
A	65/35	200	3	1	10	0.162882	10620	Group 2
A	65/35	200	3	1	10	0.175425	12110	Group 2
A	65/35	200	3	1	10	0.188934	13530	Group 2
A	65/35	200	3	1	10	0.203484	14650	Group 2
A	65/35	200	3	1	10	0.219153	15310	Group 2
A	65/35	200	3	1	10	0.23603	15340	Group 2
A	65/35	200	3	1	10	0.254205	14650	Group 2
A	65/35	200	3	1	10	0.273781	13540	Group 2
A	65/35	200	3	1	10	0.294864	12560	Group 2
A	65/35	200	3	1	10	0.317571	12000	Group 2
A	65/35	200	3	1	10	0.342026	11800	Group 2
A	65/35	200	3	1	10	0.368364	11840	Group 2
A	65/35	200	3	1	10	0.396731	11830	Group 2
A	65/35	200	3	1	10	0.427282	11340	Group 2
A	65/35	200	3	1	10	0.460185	10420	Group 2
A	65/35	200	3	1	10	0.495623	8757	Group 2
A	65/35	200	3	1	10	0.533789	5622	Group 2
A	65/35	200	3	1	10	0.574895	1869	Group 2
A	65/35	200	3	1	10	0.619165	195.8	Group 2
A	65/35	200	3	1	10	0.666845	7.324	Group 2
A	65/35	200	3	1	10	0.718197	0.2947	Group 2
A	65/35	200	3	1	10	0.773503	0.02668	Group 2
A	65/35	200	3	1	10	0.833068	0.004063	Group 2
A	65/35	200	3	1	10	0.89722	0.0004534	Group 2
A	65/35	200	3	1	10	0.966313	1.316e-05	Group 2
A	65/35	200	3	1	10	1.04072	4.667e-08	Group 3
A	65/35	200	3	1	10	1.12087	2.141e-11	Group 3
A	65/35	200	3	1	10	1.20718	2.395e-15	Group 3
A	65/35	200	3	1	10	1.30014	1.135e-19	Group 3
A	65/35	200	3	1	10	1.40027	2.748e-24	Group 3
A	65/35	200	3	1	10	1.50809	2.899e-29	Group 3
A	65/35	200	3	1	10	1.62423	8.865e-35	Group 3
A	65/35	200	3	1	10	1.74931	5.178e-41	Group 3
A	65/35	200	3	1	10	1.88401	5.163e-48	Group 3
A	65/35	200	3	1	10	2.0291	1.1e-55	Group 3
A	65/35	200	3	1	10	2.18535	6.297e-64	Group 3
A	65/35	200	3	1	10	2.35364	9.255e-73	Group 3
A	65/35	200	3	1	10	2.53488	2.58e-82	Group 3
A	65/35	200	3	1	10	2.73009	1.06e-92	Group 3
A	65/35	200	3	1	10	2.94032	6.966e-104	Group 3
A	65/35	200	3	1	10	3.16675	9.935e-116	Group 3
A	65/35	200	3	1	10	3.41061	3.873e-128	Group 3
A	65/35	200	3	1	10	3.67325	4.312e-141	Group 3
A	65/35	200	3	1	10	3.95612	1.312e-154	Group 3
A	65/35	200	3	1	10	4.26076	1.091e-168	Group 3
A	65/35	200	3	1	10	4.58887	2.677e-183	Group 3
A	65/35	200	3	1	10	4.94225	2.127e-198	Group 3
A	65/35	200	3	1	10	5.32283	5.779e-214	Group 3
A	65/35	200	3	1	10	5.73273	5.56e-230	Group 3
A	65/35	200	3	1	10	6.17419	2.024e-246	Group 3
A	65/35	200	3	1	10	6.64964	3.136e-263	Group 3
A	65/35	200	3	1	10	7.16171	2.375e-280	Group 3
A	65/35	200	3	1	10	7.71321	9.722e-298	Group 3
A	65/35	200	3	1	10	8.30718	2.202E-315	Group 3
A	65/35	200	3	1	10	8.94689	0	Group 3
A	65/35	200	3	1	10	9.63587	0	Group 3
A	65/35	200	3	1	11	0.006227	151.7	Group 1
A	65/35	200	3	1	11	0.006706	412.3	Group 1
A	65/35	200	3	1	11	0.007223	1028	Group 1
A	65/35	200	3	1	11	0.007779	2344	Group 1
A	65/35	200	3	1	11	0.008378	4890	Group 1
A	65/35	200	3	1	11	0.009023	9335	Group 1
A	65/35	200	3	1	11	0.009718	16280	Group 1
A	65/35	200	3	1	11	0.010466	25820	Group 1
A	65/35	200	3	1	11	0.011272	36850	Group 1
A	65/35	200	3	1	11	0.01214	46520	Group 1
A	65/35	200	3	1	11	0.013075	50710	Group 1
A	65/35	200	3	1	11	0.014082	46490	Group 1
A	65/35	200	3	1	11	0.015166	35280	Group 1
A	65/35	200	3	1	11	0.016334	22430	Group 1
A	65/35	200	3	1	11	0.017592	12600	Group 1
A	65/35	200	3	1	11	0.018947	6810	Group 1
A	65/35	200	3	1	11	0.020406	3878	Group 1
A	65/35	200	3	1	11	0.021977	2488	Group 1
A	65/35	200	3	1	11	0.02367	1859	Group 1
A	65/35	200	3	1	11	0.025492	1628	Group 1
A	65/35	200	3	1	11	0.027456	1653	Group 1
A	65/35	200	3	1	11	0.02957	1893	Group 1
A	65/35	200	3	1	11	0.031847	2343	Group 1
A	65/35	200	3	1	11	0.034299	2977	Group 1
A	65/35	200	3	1	11	0.036941	3714	Group 1
A	65/35	200	3	1	11	0.039785	4441	Group 1
A	65/35	200	3	1	11	0.042849	5071	Group 1
A	65/35	200	3	1	11	0.046149	5563	Group 1
A	65/35	200	3	1	11	0.049702	5911	Group 1
A	65/35	200	3	1	11	0.05353	6120	Group 1
A	65/35	200	3	1	11	0.057652	6189	Group 1
A	65/35	200	3	1	11	0.062092	6106	Group 1
A	65/35	200	3	1	11	0.066873	5854	Group 1
A	65/35	200	3	1	11	0.072023	5419	Group 1
A	65/35	200	3	1	11	0.077569	4808	Group 1
A	65/35	200	3	1	11	0.083543	4068	Group 1
A	65/35	200	3	1	11	0.089976	3294	Group 1
A	65/35	200	3	1	11	0.096905	2596	Group 1
A	65/35	200	3	1	11	0.104367	2054	Group 2
A	65/35	200	3	1	11	0.112404	1699	Group 2
A	65/35	200	3	1	11	0.12106	1530	Group 2
A	65/35	200	3	1	11	0.130382	1542	Group 2
A	65/35	200	3	1	11	0.140423	1756	Group 2
A	65/35	200	3	1	11	0.151236	2218	Group 2
A	65/35	200	3	1	11	0.162882	2974	Group 2
A	65/35	200	3	1	11	0.175425	3991	Group 2
A	65/35	200	3	1	11	0.188934	5119	Group 2
A	65/35	200	3	1	11	0.203484	6133	Group 2
A	65/35	200	3	1	11	0.219153	6815	Group 2
A	65/35	200	3	1	11	0.23603	6981	Group 2
A	65/35	200	3	1	11	0.254205	6550	Group 2
A	65/35	200	3	1	11	0.273781	5768	Group 2
A	65/35	200	3	1	11	0.294864	5090	Group 2
A	65/35	200	3	1	11	0.317571	4707	Group 2
A	65/35	200	3	1	11	0.342026	4559	Group 2
A	65/35	200	3	1	11	0.368364	4567	Group 2
A	65/35	200	3	1	11	0.396731	4631	Group 2
A	65/35	200	3	1	11	0.427282	4578	Group 2
A	65/35	200	3	1	11	0.460185	4374	Group 2
A	65/35	200	3	1	11	0.495623	3934	Group 2
A	65/35	200	3	1	11	0.533789	2986	Group 2
A	65/35	200	3	1	11	0.574895	1518	Group 2
A	65/35	200	3	1	11	0.619165	396.4	Group 2
A	65/35	200	3	1	11	0.666845	61.08	Group 2
A	65/35	200	3	1	11	0.718197	10.21	Group 2
A	65/35	200	3	1	11	0.773503	2.496	Group 2
A	65/35	200	3	1	11	0.833068	0.6718	Group 2
A	65/35	200	3	1	11	0.89722	0.09948	Group 2
A	65/35	200	3	1	11	0.966313	0.003255	Group 2
A	65/35	200	3	1	11	1.04072	1.208e-05	Group 3
A	65/35	200	3	1	11	1.12087	5.63e-09	Group 3
A	65/35	200	3	1	11	1.20718	6.335e-13	Group 3
A	65/35	200	3	1	11	1.30014	3.007e-17	Group 3
A	65/35	200	3	1	11	1.40027	7.288e-22	Group 3
A	65/35	200	3	1	11	1.50809	7.689e-27	Group 3
A	65/35	200	3	1	11	1.62423	2.352e-32	Group 3
A	65/35	200	3	1	11	1.74931	1.373e-38	Group 3
A	65/35	200	3	1	11	1.88401	1.37e-45	Group 3
A	65/35	200	3	1	11	2.0291	2.917e-53	Group 3
A	65/35	200	3	1	11	2.18535	1.67e-61	Group 3
A	65/35	200	3	1	11	2.35364	2.455e-70	Group 3
A	65/35	200	3	1	11	2.53488	6.843e-80	Group 3
A	65/35	200	3	1	11	2.73009	2.813e-90	Group 3
A	65/35	200	3	1	11	2.94032	1.848e-101	Group 3
A	65/35	200	3	1	11	3.16675	2.636e-113	Group 3
A	65/35	200	3	1	11	3.41061	1.027e-125	Group 3
A	65/35	200	3	1	11	3.67325	1.144e-138	Group 3
A	65/35	200	3	1	11	3.95612	3.48e-152	Group 3
A	65/35	200	3	1	11	4.26076	2.894e-166	Group 3
A	65/35	200	3	1	11	4.58887	7.101e-181	Group 3
A	65/35	200	3	1	11	4.94225	5.641e-196	Group 3
A	65/35	200	3	1	11	5.32283	1.533e-211	Group 3
A	65/35	200	3	1	11	5.73273	1.475e-227	Group 3
A	65/35	200	3	1	11	6.17419	5.368e-244	Group 3
A	65/35	200	3	1	11	6.64964	8.319e-261	Group 3
A	65/35	200	3	1	11	7.16171	6.299e-278	Group 3
A	65/35	200	3	1	11	7.71321	2.579e-295	Group 3
A	65/35	200	3	1	11	8.30718	5.840E-313	Group 3
A	65/35	200	3	1	11	8.94689	0	Group 3
A	65/35	200	3	1	11	9.63587	0	Group 3
A	65/35	200	3	2	1	0.006227	4588	Group 1
A	65/35	200	3	2	1	0.006706	5829	Group 1
A	65/35	200	3	2	1	0.007223	7375	Group 1
A	65/35	200	3	2	1	0.007779	9240	Group 1
A	65/35	200	3	2	1	0.008378	11400	Group 1
A	65/35	200	3	2	1	0.009023	13790	Group 1
A	65/35	200	3	2	1	0.009718	16260	Group 1
A	65/35	200	3	2	1	0.010466	18550	Group 1
A	65/35	200	3	2	1	0.011272	20260	Group 1
A	65/35	200	3	2	1	0.01214	20900	Group 1
A	65/35	200	3	2	1	0.013075	19990	Group 1
A	65/35	200	3	2	1	0.014082	17400	Group 1
A	65/35	200	3	2	1	0.015166	13620	Group 1
A	65/35	200	3	2	1	0.016334	9647	Group 1
A	65/35	200	3	2	1	0.017592	6389	Group 1
A	65/35	200	3	2	1	0.018947	4169	Group 1
A	65/35	200	3	2	1	0.020406	2832	Group 1
A	65/35	200	3	2	1	0.021977	2085	Group 1
A	65/35	200	3	2	1	0.02367	1698	Group 1
A	65/35	200	3	2	1	0.025492	1539	Group 1
A	65/35	200	3	2	1	0.027456	1544	Group 1
A	65/35	200	3	2	1	0.02957	1687	Group 1
A	65/35	200	3	2	1	0.031847	1954	Group 1
A	65/35	200	3	2	1	0.034299	2310	Group 1
A	65/35	200	3	2	1	0.036941	2699	Group 1
A	65/35	200	3	2	1	0.039785	3068	Group 1
A	65/35	200	3	2	1	0.042849	3392	Group 1
A	65/35	200	3	2	1	0.046149	3680	Group 1
A	65/35	200	3	2	1	0.049702	3952	Group 1
A	65/35	200	3	2	1	0.05353	4220	Group 1
A	65/35	200	3	2	1	0.057652	4457	Group 1
A	65/35	200	3	2	1	0.062092	4605	Group 1
A	65/35	200	3	2	1	0.066873	4599	Group 1
A	65/35	200	3	2	1	0.072023	4405	Group 1
A	65/35	200	3	2	1	0.077569	4027	Group 1
A	65/35	200	3	2	1	0.083543	3514	Group 1
A	65/35	200	3	2	1	0.089976	2947	Group 1
A	65/35	200	3	2	1	0.096905	2417	Group 1
A	65/35	200	3	2	1	0.104367	1997	Group 2
A	65/35	200	3	2	1	0.112404	1724	Group 2
A	65/35	200	3	2	1	0.12106	1611	Group 2
A	65/35	200	3	2	1	0.130382	1670	Group 2
A	65/35	200	3	2	1	0.140423	1935	Group 2
A	65/35	200	3	2	1	0.151236	2457	Group 2
A	65/35	200	3	2	1	0.162882	3278	Group 2
A	65/35	200	3	2	1	0.175425	4359	Group 2
A	65/35	200	3	2	1	0.188934	5562	Group 2
A	65/35	200	3	2	1	0.203484	6725	Group 2
A	65/35	200	3	2	1	0.219153	7787	Group 2
A	65/35	200	3	2	1	0.23603	8821	Group 2
A	65/35	200	3	2	1	0.254205	9917	Group 2
A	65/35	200	3	2	1	0.273781	10960	Group 2
A	65/35	200	3	2	1	0.294864	11710	Group 2
A	65/35	200	3	2	1	0.317571	12090	Group 2
A	65/35	200	3	2	1	0.342026	12230	Group 2
A	65/35	200	3	2	1	0.368364	12180	Group 2
A	65/35	200	3	2	1	0.396731	11970	Group 2
A	65/35	200	3	2	1	0.427282	11730	Group 2
A	65/35	200	3	2	1	0.460185	11620	Group 2
A	65/35	200	3	2	1	0.495623	11640	Group 2
A	65/35	200	3	2	1	0.533789	11810	Group 2
A	65/35	200	3	2	1	0.574895	12250	Group 2
A	65/35	200	3	2	1	0.619165	13040	Group 2
A	65/35	200	3	2	1	0.666845	13950	Group 2
A	65/35	200	3	2	1	0.718197	14520	Group 2
A	65/35	200	3	2	1	0.773503	14630	Group 2
A	65/35	200	3	2	1	0.833068	14290	Group 2
A	65/35	200	3	2	1	0.89722	13420	Group 2
A	65/35	200	3	2	1	0.966313	12080	Group 2
A	65/35	200	3	2	1	1.04072	10700	Group 3
A	65/35	200	3	2	1	1.12087	9751	Group 3
A	65/35	200	3	2	1	1.20718	9306	Group 3
A	65/35	200	3	2	1	1.30014	9226	Group 3
A	65/35	200	3	2	1	1.40027	9440	Group 3
A	65/35	200	3	2	1	1.50809	9990	Group 3
A	65/35	200	3	2	1	1.62423	10930	Group 3
A	65/35	200	3	2	1	1.74931	12130	Group 3
A	65/35	200	3	2	1	1.88401	13190	Group 3
A	65/35	200	3	2	1	2.0291	13660	Group 3
A	65/35	200	3	2	1	2.18535	13350	Group 3
A	65/35	200	3	2	1	2.35364	12220	Group 3
A	65/35	200	3	2	1	2.53488	10560	Group 3
A	65/35	200	3	2	1	2.73009	8885	Group 3
A	65/35	200	3	2	1	2.94032	7633	Group 3
A	65/35	200	3	2	1	3.16675	6821	Group 3
A	65/35	200	3	2	1	3.41061	6271	Group 3
A	65/35	200	3	2	1	3.67325	5826	Group 3
A	65/35	200	3	2	1	3.95612	5424	Group 3
A	65/35	200	3	2	1	4.26076	5070	Group 3
A	65/35	200	3	2	1	4.58887	4780	Group 3
A	65/35	200	3	2	1	4.94225	4533	Group 3
A	65/35	200	3	2	1	5.32283	4272	Group 3
A	65/35	200	3	2	1	5.73273	3927	Group 3
A	65/35	200	3	2	1	6.17419	3449	Group 3
A	65/35	200	3	2	1	6.64964	2819	Group 3
A	65/35	200	3	2	1	7.16171	2055	Group 3
A	65/35	200	3	2	1	7.71321	1241	Group 3
A	65/35	200	3	2	1	8.30718	549.4	Group 3
A	65/35	200	3	2	1	8.94689	151	Group 3
A	65/35	200	3	2	1	9.63587	21.23	Group 3
A	65/35	200	3	2	2	0.006227	5840000	Group 1
A	65/35	200	3	2	2	0.006706	7351000	Group 1
A	65/35	200	3	2	2	0.007223	9207000	Group 1
A	65/35	200	3	2	2	0.007779	11420000	Group 1
A	65/35	200	3	2	2	0.008378	13960000	Group 1
A	65/35	200	3	2	2	0.009023	16750000	Group 1
A	65/35	200	3	2	2	0.009718	19630000	Group 1
A	65/35	200	3	2	2	0.010466	22320000	Group 1
A	65/35	200	3	2	2	0.011272	24400000	Group 1
A	65/35	200	3	2	2	0.01214	25320000	Group 1
A	65/35	200	3	2	2	0.013075	24550000	Group 1
A	65/35	200	3	2	2	0.014082	21880000	Group 1
A	65/35	200	3	2	2	0.015166	17730000	Group 1
A	65/35	200	3	2	2	0.016334	13160000	Group 1
A	65/35	200	3	2	2	0.017592	9191000	Group 1
A	65/35	200	3	2	2	0.018947	6330000	Group 1
A	65/35	200	3	2	2	0.020406	4499000	Group 1
A	65/35	200	3	2	2	0.021977	3408000	Group 1
A	65/35	200	3	2	2	0.02367	2786000	Group 1
A	65/35	200	3	2	2	0.025492	2455000	Group 1
A	65/35	200	3	2	2	0.027456	2311000	Group 1
A	65/35	200	3	2	2	0.02957	2292000	Group 1
A	65/35	200	3	2	2	0.031847	2351000	Group 1
A	65/35	200	3	2	2	0.034299	2442000	Group 1
A	65/35	200	3	2	2	0.036941	2525000	Group 1
A	65/35	200	3	2	2	0.039785	2570000	Group 1
A	65/35	200	3	2	2	0.042849	2557000	Group 1
A	65/35	200	3	2	2	0.046149	2477000	Group 1
A	65/35	200	3	2	2	0.049702	2331000	Group 1
A	65/35	200	3	2	2	0.05353	2135000	Group 1
A	65/35	200	3	2	2	0.057652	1922000	Group 1
A	65/35	200	3	2	2	0.062092	1730000	Group 1
A	65/35	200	3	2	2	0.066873	1583000	Group 1
A	65/35	200	3	2	2	0.072023	1482000	Group 1
A	65/35	200	3	2	2	0.077569	1417000	Group 1
A	65/35	200	3	2	2	0.083543	1375000	Group 1
A	65/35	200	3	2	2	0.089976	1345000	Group 1
A	65/35	200	3	2	2	0.096905	1321000	Group 1
A	65/35	200	3	2	2	0.104367	1298000	Group 2
A	65/35	200	3	2	2	0.112404	1270000	Group 2
A	65/35	200	3	2	2	0.12106	1235000	Group 2
A	65/35	200	3	2	2	0.130382	1190000	Group 2
A	65/35	200	3	2	2	0.140423	1133000	Group 2
A	65/35	200	3	2	2	0.151236	1066000	Group 2
A	65/35	200	3	2	2	0.162882	996000	Group 2
A	65/35	200	3	2	2	0.175425	931400	Group 2
A	65/35	200	3	2	2	0.188934	879400	Group 2
A	65/35	200	3	2	2	0.203484	842700	Group 2
A	65/35	200	3	2	2	0.219153	821400	Group 2
A	65/35	200	3	2	2	0.23603	815500	Group 2
A	65/35	200	3	2	2	0.254205	825500	Group 2
A	65/35	200	3	2	2	0.273781	846500	Group 2
A	65/35	200	3	2	2	0.294864	866400	Group 2
A	65/35	200	3	2	2	0.317571	874300	Group 2
A	65/35	200	3	2	2	0.342026	861000	Group 2
A	65/35	200	3	2	2	0.368364	808100	Group 2
A	65/35	200	3	2	2	0.396731	706700	Group 2
A	65/35	200	3	2	2	0.427282	608600	Group 2
A	65/35	200	3	2	2	0.460185	557500	Group 2
A	65/35	200	3	2	2	0.495623	537300	Group 2
A	65/35	200	3	2	2	0.533789	525000	Group 2
A	65/35	200	3	2	2	0.574895	507100	Group 2
A	65/35	200	3	2	2	0.619165	476100	Group 2
A	65/35	200	3	2	2	0.666845	439100	Group 2
A	65/35	200	3	2	2	0.718197	410600	Group 2
A	65/35	200	3	2	2	0.773503	391100	Group 2
A	65/35	200	3	2	2	0.833068	370000	Group 2
A	65/35	200	3	2	2	0.89722	336500	Group 2
A	65/35	200	3	2	2	0.966313	287600	Group 2
A	65/35	200	3	2	2	1.04072	236600	Group 3
A	65/35	200	3	2	2	1.12087	200300	Group 3
A	65/35	200	3	2	2	1.20718	180900	Group 3
A	65/35	200	3	2	2	1.30014	172000	Group 3
A	65/35	200	3	2	2	1.40027	167900	Group 3
A	65/35	200	3	2	2	1.50809	165700	Group 3
A	65/35	200	3	2	2	1.62423	163500	Group 3
A	65/35	200	3	2	2	1.74931	160500	Group 3
A	65/35	200	3	2	2	1.88401	156600	Group 3
A	65/35	200	3	2	2	2.0291	151300	Group 3
A	65/35	200	3	2	2	2.18535	143800	Group 3
A	65/35	200	3	2	2	2.35364	132800	Group 3
A	65/35	200	3	2	2	2.53488	119000	Group 3
A	65/35	200	3	2	2	2.73009	106000	Group 3
A	65/35	200	3	2	2	2.94032	97150	Group 3
A	65/35	200	3	2	2	3.16675	93000	Group 3
A	65/35	200	3	2	2	3.41061	92350	Group 3
A	65/35	200	3	2	2	3.67325	93710	Group 3
A	65/35	200	3	2	2	3.95612	95650	Group 3
A	65/35	200	3	2	2	4.26076	96950	Group 3
A	65/35	200	3	2	2	4.58887	96710	Group 3
A	65/35	200	3	2	2	4.94225	94310	Group 3
A	65/35	200	3	2	2	5.32283	89250	Group 3
A	65/35	200	3	2	2	5.73273	81180	Group 3
A	65/35	200	3	2	2	6.17419	70160	Group 3
A	65/35	200	3	2	2	6.64964	56490	Group 3
A	65/35	200	3	2	2	7.16171	40740	Group 3
A	65/35	200	3	2	2	7.71321	24410	Group 3
A	65/35	200	3	2	2	8.30718	10760	Group 3
A	65/35	200	3	2	2	8.94689	2949	Group 3
A	65/35	200	3	2	2	9.63587	414.1	Group 3
A	65/35	200	3	2	7	0.006227	353500	Group 1
A	65/35	200	3	2	7	0.006706	735800	Group 1
A	65/35	200	3	2	7	0.007223	1454000	Group 1
A	65/35	200	3	2	7	0.007779	2715000	Group 1
A	65/35	200	3	2	7	0.008378	4777000	Group 1
A	65/35	200	3	2	7	0.009023	7896000	Group 1
A	65/35	200	3	2	7	0.009718	12220000	Group 1
A	65/35	200	3	2	7	0.010466	17590000	Group 1
A	65/35	200	3	2	7	0.011272	23320000	Group 1
A	65/35	200	3	2	7	0.01214	28030000	Group 1
A	65/35	200	3	2	7	0.013075	29900000	Group 1
A	65/35	200	3	2	7	0.014082	27660000	Group 1
A	65/35	200	3	2	7	0.015166	21920000	Group 1
A	65/35	200	3	2	7	0.016334	15040000	Group 1
A	65/35	200	3	2	7	0.017592	9362000	Group 1
A	65/35	200	3	2	7	0.018947	5676000	Group 1
A	65/35	200	3	2	7	0.020406	3608000	Group 1
A	65/35	200	3	2	7	0.021977	2533000	Group 1
A	65/35	200	3	2	7	0.02367	2011000	Group 1
A	65/35	200	3	2	7	0.025492	1810000	Group 1
A	65/35	200	3	2	7	0.027456	1828000	Group 1
A	65/35	200	3	2	7	0.02957	2025000	Group 1
A	65/35	200	3	2	7	0.031847	2380000	Group 1
A	65/35	200	3	2	7	0.034299	2848000	Group 1
A	65/35	200	3	2	7	0.036941	3342000	Group 1
A	65/35	200	3	2	7	0.039785	3761000	Group 1
A	65/35	200	3	2	7	0.042849	4020000	Group 1
A	65/35	200	3	2	7	0.046149	4074000	Group 1
A	65/35	200	3	2	7	0.049702	3922000	Group 1
A	65/35	200	3	2	7	0.05353	3617000	Group 1
A	65/35	200	3	2	7	0.057652	3258000	Group 1
A	65/35	200	3	2	7	0.062092	2946000	Group 1
A	65/35	200	3	2	7	0.066873	2740000	Group 1
A	65/35	200	3	2	7	0.072023	2654000	Group 1
A	65/35	200	3	2	7	0.077569	2676000	Group 1
A	65/35	200	3	2	7	0.083543	2794000	Group 1
A	65/35	200	3	2	7	0.089976	2993000	Group 1
A	65/35	200	3	2	7	0.096905	3257000	Group 1
A	65/35	200	3	2	7	0.104367	3562000	Group 2
A	65/35	200	3	2	7	0.112404	3880000	Group 2
A	65/35	200	3	2	7	0.12106	4187000	Group 2
A	65/35	200	3	2	7	0.130382	4470000	Group 2
A	65/35	200	3	2	7	0.140423	4727000	Group 2
A	65/35	200	3	2	7	0.151236	4959000	Group 2
A	65/35	200	3	2	7	0.162882	5164000	Group 2
A	65/35	200	3	2	7	0.175425	5338000	Group 2
A	65/35	200	3	2	7	0.188934	5482000	Group 2
A	65/35	200	3	2	7	0.203484	5607000	Group 2
A	65/35	200	3	2	7	0.219153	5744000	Group 2
A	65/35	200	3	2	7	0.23603	5940000	Group 2
A	65/35	200	3	2	7	0.254205	6242000	Group 2
A	65/35	200	3	2	7	0.273781	6622000	Group 2
A	65/35	200	3	2	7	0.294864	6944000	Group 2
A	65/35	200	3	2	7	0.317571	7086000	Group 2
A	65/35	200	3	2	7	0.342026	6952000	Group 2
A	65/35	200	3	2	7	0.368364	6334000	Group 2
A	65/35	200	3	2	7	0.396731	5157000	Group 2
A	65/35	200	3	2	7	0.427282	4051000	Group 2
A	65/35	200	3	2	7	0.460185	3490000	Group 2
A	65/35	200	3	2	7	0.495623	3262000	Group 2
A	65/35	200	3	2	7	0.533789	3104000	Group 2
A	65/35	200	3	2	7	0.574895	2849000	Group 2
A	65/35	200	3	2	7	0.619165	2421000	Group 2
A	65/35	200	3	2	7	0.666845	1941000	Group 2
A	65/35	200	3	2	7	0.718197	1606000	Group 2
A	65/35	200	3	2	7	0.773503	1423000	Group 2
A	65/35	200	3	2	7	0.833068	1290000	Group 2
A	65/35	200	3	2	7	0.89722	1117000	Group 2
A	65/35	200	3	2	7	0.966313	864900	Group 2
A	65/35	200	3	2	7	1.04072	584000	Group 3
A	65/35	200	3	2	7	1.12087	366100	Group 3
A	65/35	200	3	2	7	1.20718	229500	Group 3
A	65/35	200	3	2	7	1.30014	136600	Group 3
A	65/35	200	3	2	7	1.40027	61970	Group 3
A	65/35	200	3	2	7	1.50809	14620	Group 3
A	65/35	200	3	2	7	1.62423	1077	Group 3
A	65/35	200	3	2	7	1.74931	15.62	Group 3
A	65/35	200	3	2	7	1.88401	0.03915	Group 3
A	65/35	200	3	2	7	2.0291	2.106e-05	Group 3
A	65/35	200	3	2	7	2.18535	3.052e-09	Group 3
A	65/35	200	3	2	7	2.35364	1.136e-13	Group 3
A	65/35	200	3	2	7	2.53488	8.024e-19	Group 3
A	65/35	200	3	2	7	2.73009	8.356e-25	Group 3
A	65/35	200	3	2	7	2.94032	1.391e-31	Group 3
A	65/35	200	3	2	7	3.16675	5.028e-39	Group 3
A	65/35	200	3	2	7	3.41061	4.967e-47	Group 3
A	65/35	200	3	2	7	3.67325	1.401e-55	Group 3
A	65/35	200	3	2	7	3.95612	1.08e-64	Group 3
A	65/35	200	3	2	7	4.26076	2.276e-74	Group 3
A	65/35	200	3	2	7	4.58887	1.416e-84	Group 3
A	65/35	200	3	2	7	4.94225	2.85e-95	Group 3
A	65/35	200	3	2	7	5.32283	1.962e-106	Group 3
A	65/35	200	3	2	7	5.73273	4.784e-118	Group 3
A	65/35	200	3	2	7	6.17419	4.413e-130	Group 3
A	65/35	200	3	2	7	6.64964	1.733e-142	Group 3
A	65/35	200	3	2	7	7.16171	3.325e-155	Group 3
A	65/35	200	3	2	7	7.71321	3.449e-168	Group 3
A	65/35	200	3	2	7	8.30718	1.98e-181	Group 3
A	65/35	200	3	2	7	8.94689	5.901e-195	Group 3
A	65/35	200	3	2	7	9.63587	8.075e-209	Group 3
A	65/35	200	3	2	8	0.006227	58790	Group 1
A	65/35	200	3	2	8	0.006706	146300	Group 1
A	65/35	200	3	2	8	0.007223	337800	Group 1
A	65/35	200	3	2	8	0.007779	721200	Group 1
A	65/35	200	3	2	8	0.008378	1423000	Group 1
A	65/35	200	3	2	8	0.009023	2593000	Group 1
A	65/35	200	3	2	8	0.009718	4356000	Group 1
A	65/35	200	3	2	8	0.010466	6713000	Group 1
A	65/35	200	3	2	8	0.011272	9400000	Group 1
A	65/35	200	3	2	8	0.01214	11770000	Group 1
A	65/35	200	3	2	8	0.013075	12890000	Group 1
A	65/35	200	3	2	8	0.014082	12070000	Group 1
A	65/35	200	3	2	8	0.015166	9526000	Group 1
A	65/35	200	3	2	8	0.016334	6422000	Group 1
A	65/35	200	3	2	8	0.017592	3888000	Group 1
A	65/35	200	3	2	8	0.018947	2286000	Group 1
A	65/35	200	3	2	8	0.020406	1415000	Group 1
A	65/35	200	3	2	8	0.021977	977300	Group 1
A	65/35	200	3	2	8	0.02367	773600	Group 1
A	65/35	200	3	2	8	0.025492	704400	Group 1
A	65/35	200	3	2	8	0.027456	729500	Group 1
A	65/35	200	3	2	8	0.02957	838700	Group 1
A	65/35	200	3	2	8	0.031847	1030000	Group 1
A	65/35	200	3	2	8	0.034299	1286000	Group 1
A	65/35	200	3	2	8	0.036941	1565000	Group 1
A	65/35	200	3	2	8	0.039785	1810000	Group 1
A	65/35	200	3	2	8	0.042849	1968000	Group 1
A	65/35	200	3	2	8	0.046149	2012000	Group 1
A	65/35	200	3	2	8	0.049702	1937000	Group 1
A	65/35	200	3	2	8	0.05353	1775000	Group 1
A	65/35	200	3	2	8	0.057652	1583000	Group 1
A	65/35	200	3	2	8	0.062092	1419000	Group 1
A	65/35	200	3	2	8	0.066873	1318000	Group 1
A	65/35	200	3	2	8	0.072023	1285000	Group 1
A	65/35	200	3	2	8	0.077569	1319000	Group 1
A	65/35	200	3	2	8	0.083543	1415000	Group 1
A	65/35	200	3	2	8	0.089976	1570000	Group 1
A	65/35	200	3	2	8	0.096905	1776000	Group 1
A	65/35	200	3	2	8	0.104367	2017000	Group 2
A	65/35	200	3	2	8	0.112404	2273000	Group 2
A	65/35	200	3	2	8	0.12106	2522000	Group 2
A	65/35	200	3	2	8	0.130382	2752000	Group 2
A	65/35	200	3	2	8	0.140423	2956000	Group 2
A	65/35	200	3	2	8	0.151236	3136000	Group 2
A	65/35	200	3	2	8	0.162882	3290000	Group 2
A	65/35	200	3	2	8	0.175425	3416000	Group 2
A	65/35	200	3	2	8	0.188934	3512000	Group 2
A	65/35	200	3	2	8	0.203484	3581000	Group 2
A	65/35	200	3	2	8	0.219153	3624000	Group 2
A	65/35	200	3	2	8	0.23603	3642000	Group 2
A	65/35	200	3	2	8	0.254205	3635000	Group 2
A	65/35	200	3	2	8	0.273781	3609000	Group 2
A	65/35	200	3	2	8	0.294864	3576000	Group 2
A	65/35	200	3	2	8	0.317571	3532000	Group 2
A	65/35	200	3	2	8	0.342026	3428000	Group 2
A	65/35	200	3	2	8	0.368364	3153000	Group 2
A	65/35	200	3	2	8	0.396731	2650000	Group 2
A	65/35	200	3	2	8	0.427282	2165000	Group 2
A	65/35	200	3	2	8	0.460185	1914000	Group 2
A	65/35	200	3	2	8	0.495623	1815000	Group 2
A	65/35	200	3	2	8	0.533789	1753000	Group 2
A	65/35	200	3	2	8	0.574895	1648000	Group 2
A	65/35	200	3	2	8	0.619165	1428000	Group 2
A	65/35	200	3	2	8	0.666845	1097000	Group 2
A	65/35	200	3	2	8	0.718197	777000	Group 2
A	65/35	200	3	2	8	0.773503	497500	Group 2
A	65/35	200	3	2	8	0.833068	223600	Group 2
A	65/35	200	3	2	8	0.89722	41450	Group 2
A	65/35	200	3	2	8	0.966313	1478	Group 2
A	65/35	200	3	2	8	1.04072	5.657	Group 3
A	65/35	200	3	2	8	1.12087	0.002666	Group 3
A	65/35	200	3	2	8	1.20718	3.012e-07	Group 3
A	65/35	200	3	2	8	1.30014	1.432e-11	Group 3
A	65/35	200	3	2	8	1.40027	3.471e-16	Group 3
A	65/35	200	3	2	8	1.50809	3.662e-21	Group 3
A	65/35	200	3	2	8	1.62423	1.12e-26	Group 3
A	65/35	200	3	2	8	1.74931	6.542e-33	Group 3
A	65/35	200	3	2	8	1.88401	6.524e-40	Group 3
A	65/35	200	3	2	8	2.0291	1.389e-47	Group 3
A	65/35	200	3	2	8	2.18535	7.957e-56	Group 3
A	65/35	200	3	2	8	2.35364	1.169e-64	Group 3
A	65/35	200	3	2	8	2.53488	3.26e-74	Group 3
A	65/35	200	3	2	8	2.73009	1.34e-84	Group 3
A	65/35	200	3	2	8	2.94032	8.802e-96	Group 3
A	65/35	200	3	2	8	3.16675	1.255e-107	Group 3
A	65/35	200	3	2	8	3.41061	4.894e-120	Group 3
A	65/35	200	3	2	8	3.67325	5.449e-133	Group 3
A	65/35	200	3	2	8	3.95612	1.658e-146	Group 3
A	65/35	200	3	2	8	4.26076	1.378e-160	Group 3
A	65/35	200	3	2	8	4.58887	3.383e-175	Group 3
A	65/35	200	3	2	8	4.94225	2.687e-190	Group 3
A	65/35	200	3	2	8	5.32283	7.302e-206	Group 3
A	65/35	200	3	2	8	5.73273	7.026e-222	Group 3
A	65/35	200	3	2	8	6.17419	2.557e-238	Group 3
A	65/35	200	3	2	8	6.64964	3.963e-255	Group 3
A	65/35	200	3	2	8	7.16171	3.001e-272	Group 3
A	65/35	200	3	2	8	7.71321	1.228e-289	Group 3
A	65/35	200	3	2	8	8.30718	2.782e-307	Group 3
A	65/35	200	3	2	8	8.94689	0	Group 3
A	65/35	200	3	2	8	9.63587	0	Group 3
A	65/35	200	3	2	9	0.006227	5618	Group 1
A	65/35	200	3	2	9	0.006706	16880	Group 1
A	65/35	200	3	2	9	0.007223	45810	Group 1
A	65/35	200	3	2	9	0.007779	112400	Group 1
A	65/35	200	3	2	9	0.008378	249700	Group 1
A	65/35	200	3	2	9	0.009023	503300	Group 1
A	65/35	200	3	2	9	0.009718	920900	Group 1
A	65/35	200	3	2	9	0.010466	1525000	Group 1
A	65/35	200	3	2	9	0.011272	2269000	Group 1
A	65/35	200	3	2	9	0.01214	2985000	Group 1
A	65/35	200	3	2	9	0.013075	3401000	Group 1
A	65/35	200	3	2	9	0.014082	3281000	Group 1
A	65/35	200	3	2	9	0.015166	2646000	Group 1
A	65/35	200	3	2	9	0.016334	1811000	Group 1
A	65/35	200	3	2	9	0.017592	1108000	Group 1
A	65/35	200	3	2	9	0.018947	658300	Group 1
A	65/35	200	3	2	9	0.020406	412000	Group 1
A	65/35	200	3	2	9	0.021977	287800	Group 1
A	65/35	200	3	2	9	0.02367	230000	Group 1
A	65/35	200	3	2	9	0.025492	210500	Group 1
A	65/35	200	3	2	9	0.027456	217600	Group 1
A	65/35	200	3	2	9	0.02957	247700	Group 1
A	65/35	200	3	2	9	0.031847	299000	Group 1
A	65/35	200	3	2	9	0.034299	365600	Group 1
A	65/35	200	3	2	9	0.036941	434600	Group 1
A	65/35	200	3	2	9	0.039785	488700	Group 1
A	65/35	200	3	2	9	0.042849	512500	Group 1
A	65/35	200	3	2	9	0.046149	497000	Group 1
A	65/35	200	3	2	9	0.049702	444000	Group 1
A	65/35	200	3	2	9	0.05353	369100	Group 1
A	65/35	200	3	2	9	0.057652	295500	Group 1
A	65/35	200	3	2	9	0.062092	241000	Group 1
A	65/35	200	3	2	9	0.066873	211200	Group 1
A	65/35	200	3	2	9	0.072023	204900	Group 1
A	65/35	200	3	2	9	0.077569	220700	Group 1
A	65/35	200	3	2	9	0.083543	260200	Group 1
A	65/35	200	3	2	9	0.089976	327800	Group 1
A	65/35	200	3	2	9	0.096905	427300	Group 1
A	65/35	200	3	2	9	0.104367	557900	Group 2
A	65/35	200	3	2	9	0.112404	709600	Group 2
A	65/35	200	3	2	9	0.12106	865700	Group 2
A	65/35	200	3	2	9	0.130382	1009000	Group 2
A	65/35	200	3	2	9	0.140423	1128000	Group 2
A	65/35	200	3	2	9	0.151236	1217000	Group 2
A	65/35	200	3	2	9	0.162882	1278000	Group 2
A	65/35	200	3	2	9	0.175425	1316000	Group 2
A	65/35	200	3	2	9	0.188934	1336000	Group 2
A	65/35	200	3	2	9	0.203484	1341000	Group 2
A	65/35	200	3	2	9	0.219153	1327000	Group 2
A	65/35	200	3	2	9	0.23603	1285000	Group 2
A	65/35	200	3	2	9	0.254205	1205000	Group 2
A	65/35	200	3	2	9	0.273781	1103000	Group 2
A	65/35	200	3	2	9	0.294864	1018000	Group 2
A	65/35	200	3	2	9	0.317571	965000	Group 2
A	65/35	200	3	2	9	0.342026	927100	Group 2
A	65/35	200	3	2	9	0.368364	869000	Group 2
A	65/35	200	3	2	9	0.396731	744200	Group 2
A	65/35	200	3	2	9	0.427282	573600	Group 2
A	65/35	200	3	2	9	0.460185	438800	Group 2
A	65/35	200	3	2	9	0.495623	318100	Group 2
A	65/35	200	3	2	9	0.533789	159300	Group 2
A	65/35	200	3	2	9	0.574895	28220	Group 2
A	65/35	200	3	2	9	0.619165	595.1	Group 2
A	65/35	200	3	2	9	0.666845	0.6454	Group 2
A	65/35	200	3	2	9	0.718197	5.191e-05	Group 2
A	65/35	200	3	2	9	0.773503	8.423e-10	Group 2
A	65/35	200	3	2	9	0.833068	4.852e-15	Group 2
A	65/35	200	3	2	9	0.89722	8.836e-21	Group 2
A	65/35	200	3	2	9	0.966313	2.811e-27	Group 2
A	65/35	200	3	2	9	1.04072	9.276e-35	Group 3
A	65/35	200	3	2	9	1.12087	3.726e-43	Group 3
A	65/35	200	3	2	9	1.20718	3.571e-52	Group 3
A	65/35	200	3	2	9	1.30014	1.439e-61	Group 3
A	65/35	200	3	2	9	1.40027	2.955e-71	Group 3
A	65/35	200	3	2	9	1.50809	2.64e-81	Group 3
A	65/35	200	3	2	9	1.62423	6.839e-92	Group 3
A	65/35	200	3	2	9	1.74931	3.383e-103	Group 3
A	65/35	200	3	2	9	1.88401	2.856e-115	Group 3
A	65/35	200	3	2	9	2.0291	5.152e-128	Group 3
A	65/35	200	3	2	9	2.18535	2.498e-141	Group 3
A	65/35	200	3	2	9	2.35364	3.109e-155	Group 3
A	65/35	200	3	2	9	2.53488	7.339e-170	Group 3
A	65/35	200	3	2	9	2.73009	2.554e-185	Group 3
A	65/35	200	3	2	9	2.94032	1.421e-201	Group 3
A	65/35	200	3	2	9	3.16675	1.716e-218	Group 3
A	65/35	200	3	2	9	3.41061	5.666e-236	Group 3
A	65/35	200	3	2	9	3.67325	5.342e-254	Group 3
A	65/35	200	3	2	9	3.95612	1.376e-272	Group 3
A	65/35	200	3	2	9	4.26076	9.686e-292	Group 3
A	65/35	200	3	2	9	4.58887	2.013E-311	Group 3
A	65/35	200	3	2	9	4.94225	0	Group 3
A	65/35	200	3	2	9	5.32283	0	Group 3
A	65/35	200	3	2	9	5.73273	0	Group 3
A	65/35	200	3	2	9	6.17419	0	Group 3
A	65/35	200	3	2	9	6.64964	0	Group 3
A	65/35	200	3	2	9	7.16171	0	Group 3
A	65/35	200	3	2	9	7.71321	0	Group 3
A	65/35	200	3	2	9	8.30718	0	Group 3
A	65/35	200	3	2	9	8.94689	0	Group 3
A	65/35	200	3	2	9	9.63587	0	Group 3
A	65/35	200	3	2	10	0.006227	1607	Group 1
A	65/35	200	3	2	10	0.006706	4223	Group 1
A	65/35	200	3	2	10	0.007223	10210	Group 1
A	65/35	200	3	2	10	0.007779	22700	Group 1
A	65/35	200	3	2	10	0.008378	46320	Group 1
A	65/35	200	3	2	10	0.009023	86860	Group 1
A	65/35	200	3	2	10	0.009718	149500	Group 1
A	65/35	200	3	2	10	0.010466	235100	Group 1
A	65/35	200	3	2	10	0.011272	334700	Group 1
A	65/35	200	3	2	10	0.01214	424800	Group 1
A	65/35	200	3	2	10	0.013075	470300	Group 1
A	65/35	200	3	2	10	0.014082	443600	Group 1
A	65/35	200	3	2	10	0.015166	351800	Group 1
A	65/35	200	3	2	10	0.016334	237700	Group 1
A	65/35	200	3	2	10	0.017592	143900	Group 1
A	65/35	200	3	2	10	0.018947	84400	Group 1
A	65/35	200	3	2	10	0.020406	52010	Group 1
A	65/35	200	3	2	10	0.021977	35650	Group 1
A	65/35	200	3	2	10	0.02367	27870	Group 1
A	65/35	200	3	2	10	0.025492	24880	Group 1
A	65/35	200	3	2	10	0.027456	25030	Group 1
A	65/35	200	3	2	10	0.02957	27710	Group 1
A	65/35	200	3	2	10	0.031847	32590	Group 1
A	65/35	200	3	2	10	0.034299	39050	Group 1
A	65/35	200	3	2	10	0.036941	45940	Group 1
A	65/35	200	3	2	10	0.039785	51850	Group 1
A	65/35	200	3	2	10	0.042849	55660	Group 1
A	65/35	200	3	2	10	0.046149	56670	Group 1
A	65/35	200	3	2	10	0.049702	54800	Group 1
A	65/35	200	3	2	10	0.05353	50690	Group 1
A	65/35	200	3	2	10	0.057652	45630	Group 1
A	65/35	200	3	2	10	0.062092	40980	Group 1
A	65/35	200	3	2	10	0.066873	37480	Group 1
A	65/35	200	3	2	10	0.072023	35240	Group 1
A	65/35	200	3	2	10	0.077569	33980	Group 1
A	65/35	200	3	2	10	0.083543	33380	Group 1
A	65/35	200	3	2	10	0.089976	33200	Group 1
A	65/35	200	3	2	10	0.096905	33340	Group 1
A	65/35	200	3	2	10	0.104367	33800	Group 2
A	65/35	200	3	2	10	0.112404	34700	Group 2
A	65/35	200	3	2	10	0.12106	36270	Group 2
A	65/35	200	3	2	10	0.130382	38800	Group 2
A	65/35	200	3	2	10	0.140423	42640	Group 2
A	65/35	200	3	2	10	0.151236	47970	Group 2
A	65/35	200	3	2	10	0.162882	54570	Group 2
A	65/35	200	3	2	10	0.175425	61700	Group 2
A	65/35	200	3	2	10	0.188934	68300	Group 2
A	65/35	200	3	2	10	0.203484	73460	Group 2
A	65/35	200	3	2	10	0.219153	76520	Group 2
A	65/35	200	3	2	10	0.23603	76900	Group 2
A	65/35	200	3	2	10	0.254205	74250	Group 2
A	65/35	200	3	2	10	0.273781	69660	Group 2
A	65/35	200	3	2	10	0.294864	65460	Group 2
A	65/35	200	3	2	10	0.317571	62710	Group 2
A	65/35	200	3	2	10	0.342026	60640	Group 2
A	65/35	200	3	2	10	0.368364	57380	Group 2
A	65/35	200	3	2	10	0.396731	50920	Group 2
A	65/35	200	3	2	10	0.427282	42970	Group 2
A	65/35	200	3	2	10	0.460185	37350	Group 2
A	65/35	200	3	2	10	0.495623	32890	Group 2
A	65/35	200	3	2	10	0.533789	26000	Group 2
A	65/35	200	3	2	10	0.574895	15050	Group 2
A	65/35	200	3	2	10	0.619165	5141	Group 2
A	65/35	200	3	2	10	0.666845	1153	Group 2
A	65/35	200	3	2	10	0.718197	271.4	Group 2
A	65/35	200	3	2	10	0.773503	83.33	Group 2
A	65/35	200	3	2	10	0.833068	25.47	Group 2
A	65/35	200	3	2	10	0.89722	4	Group 2
A	65/35	200	3	2	10	0.966313	0.134	Group 2
A	65/35	200	3	2	10	1.04072	0.0005013	Group 3
A	65/35	200	3	2	10	1.12087	2.345e-07	Group 3
A	65/35	200	3	2	10	1.20718	2.641e-11	Group 3
A	65/35	200	3	2	10	1.30014	1.254e-15	Group 3
A	65/35	200	3	2	10	1.40027	3.04e-20	Group 3
A	65/35	200	3	2	10	1.50809	3.207e-25	Group 3
A	65/35	200	3	2	10	1.62423	9.808e-31	Group 3
A	65/35	200	3	2	10	1.74931	5.728e-37	Group 3
A	65/35	200	3	2	10	1.88401	5.712e-44	Group 3
A	65/35	200	3	2	10	2.0291	1.217e-51	Group 3
A	65/35	200	3	2	10	2.18535	6.967e-60	Group 3
A	65/35	200	3	2	10	2.35364	1.024e-68	Group 3
A	65/35	200	3	2	10	2.53488	2.854e-78	Group 3
A	65/35	200	3	2	10	2.73009	1.173e-88	Group 3
A	65/35	200	3	2	10	2.94032	7.707e-100	Group 3
A	65/35	200	3	2	10	3.16675	1.099e-111	Group 3
A	65/35	200	3	2	10	3.41061	4.285e-124	Group 3
A	65/35	200	3	2	10	3.67325	4.771e-137	Group 3
A	65/35	200	3	2	10	3.95612	1.452e-150	Group 3
A	65/35	200	3	2	10	4.26076	1.207e-164	Group 3
A	65/35	200	3	2	10	4.58887	2.962e-179	Group 3
A	65/35	200	3	2	10	4.94225	2.353e-194	Group 3
A	65/35	200	3	2	10	5.32283	6.394e-210	Group 3
A	65/35	200	3	2	10	5.73273	6.152e-226	Group 3
A	65/35	200	3	2	10	6.17419	2.239e-242	Group 3
A	65/35	200	3	2	10	6.64964	3.47e-259	Group 3
A	65/35	200	3	2	10	7.16171	2.627e-276	Group 3
A	65/35	200	3	2	10	7.71321	1.076e-293	Group 3
A	65/35	200	3	2	10	8.30718	2.436E-311	Group 3
A	65/35	200	3	2	10	8.94689	0	Group 3
A	65/35	200	3	2	10	9.63587	0	Group 3
A	65/35	200	3	2	11	0.006227	473.6	Group 1
A	65/35	200	3	2	11	0.006706	1198	Group 1
A	65/35	200	3	2	11	0.007223	2805	Group 1
A	65/35	200	3	2	11	0.007779	6060	Group 1
A	65/35	200	3	2	11	0.008378	12080	Group 1
A	65/35	200	3	2	11	0.009023	22180	Group 1
A	65/35	200	3	2	11	0.009718	37510	Group 1
A	65/35	200	3	2	11	0.010466	58100	Group 1
A	65/35	200	3	2	11	0.011272	81670	Group 1
A	65/35	200	3	2	11	0.01214	102500	Group 1
A	65/35	200	3	2	11	0.013075	112500	Group 1
A	65/35	200	3	2	11	0.014082	105300	Group 1
A	65/35	200	3	2	11	0.015166	82940	Group 1
A	65/35	200	3	2	11	0.016334	55700	Group 1
A	65/35	200	3	2	11	0.017592	33500	Group 1
A	65/35	200	3	2	11	0.018947	19510	Group 1
A	65/35	200	3	2	11	0.020406	11920	Group 1
A	65/35	200	3	2	11	0.021977	8091	Group 1
A	65/35	200	3	2	11	0.02367	6256	Group 1
A	65/35	200	3	2	11	0.025492	5519	Group 1
A	65/35	200	3	2	11	0.027456	5484	Group 1
A	65/35	200	3	2	11	0.02957	5996	Group 1
A	65/35	200	3	2	11	0.031847	6969	Group 1
A	65/35	200	3	2	11	0.034299	8274	Group 1
A	65/35	200	3	2	11	0.036941	9688	Group 1
A	65/35	200	3	2	11	0.039785	10960	Group 1
A	65/35	200	3	2	11	0.042849	11890	Group 1
A	65/35	200	3	2	11	0.046149	12380	Group 1
A	65/35	200	3	2	11	0.049702	12410	Group 1
A	65/35	200	3	2	11	0.05353	12030	Group 1
A	65/35	200	3	2	11	0.057652	11410	Group 1
A	65/35	200	3	2	11	0.062092	10710	Group 1
A	65/35	200	3	2	11	0.066873	10050	Group 1
A	65/35	200	3	2	11	0.072023	9451	Group 1
A	65/35	200	3	2	11	0.077569	8868	Group 1
A	65/35	200	3	2	11	0.083543	8266	Group 1
A	65/35	200	3	2	11	0.089976	7643	Group 1
A	65/35	200	3	2	11	0.096905	7048	Group 1
A	65/35	200	3	2	11	0.104367	6559	Group 2
A	65/35	200	3	2	11	0.112404	6262	Group 2
A	65/35	200	3	2	11	0.12106	6232	Group 2
A	65/35	200	3	2	11	0.130382	6548	Group 2
A	65/35	200	3	2	11	0.140423	7297	Group 2
A	65/35	200	3	2	11	0.151236	8553	Group 2
A	65/35	200	3	2	11	0.162882	10310	Group 2
A	65/35	200	3	2	11	0.175425	12370	Group 2
A	65/35	200	3	2	11	0.188934	14440	Group 2
A	65/35	200	3	2	11	0.203484	16180	Group 2
A	65/35	200	3	2	11	0.219153	17350	Group 2
A	65/35	200	3	2	11	0.23603	17800	Group 2
A	65/35	200	3	2	11	0.254205	17460	Group 2
A	65/35	200	3	2	11	0.273781	16560	Group 2
A	65/35	200	3	2	11	0.294864	15670	Group 2
A	65/35	200	3	2	11	0.317571	15060	Group 2
A	65/35	200	3	2	11	0.342026	14550	Group 2
A	65/35	200	3	2	11	0.368364	13720	Group 2
A	65/35	200	3	2	11	0.396731	12230	Group 2
A	65/35	200	3	2	11	0.427282	10650	Group 2
A	65/35	200	3	2	11	0.460185	9725	Group 2
A	65/35	200	3	2	11	0.495623	9211	Group 2
A	65/35	200	3	2	11	0.533789	8581	Group 2
A	65/35	200	3	2	11	0.574895	7330	Group 2
A	65/35	200	3	2	11	0.619165	5279	Group 2
A	65/35	200	3	2	11	0.666845	3175	Group 2
A	65/35	200	3	2	11	0.718197	1802	Group 2
A	65/35	200	3	2	11	0.773503	1002	Group 2
A	65/35	200	3	2	11	0.833068	420.9	Group 2
A	65/35	200	3	2	11	0.89722	75.97	Group 2
A	65/35	200	3	2	11	0.966313	2.683	Group 2
A	65/35	200	3	2	11	1.04072	0.01023	Group 3
A	65/35	200	3	2	11	1.12087	4.818e-06	Group 3
A	65/35	200	3	2	11	1.20718	5.439e-10	Group 3
A	65/35	200	3	2	11	1.30014	2.585e-14	Group 3
A	65/35	200	3	2	11	1.40027	6.267e-19	Group 3
A	65/35	200	3	2	11	1.50809	6.613e-24	Group 3
A	65/35	200	3	2	11	1.62423	2.023e-29	Group 3
A	65/35	200	3	2	11	1.74931	1.181e-35	Group 3
A	65/35	200	3	2	11	1.88401	1.178e-42	Group 3
A	65/35	200	3	2	11	2.0291	2.509e-50	Group 3
A	65/35	200	3	2	11	2.18535	1.437e-58	Group 3
A	65/35	200	3	2	11	2.35364	2.112e-67	Group 3
A	65/35	200	3	2	11	2.53488	5.886e-77	Group 3
A	65/35	200	3	2	11	2.73009	2.419e-87	Group 3
A	65/35	200	3	2	11	2.94032	1.589e-98	Group 3
A	65/35	200	3	2	11	3.16675	2.267e-110	Group 3
A	65/35	200	3	2	11	3.41061	8.836e-123	Group 3
A	65/35	200	3	2	11	3.67325	9.839e-136	Group 3
A	65/35	200	3	2	11	3.95612	2.994e-149	Group 3
A	65/35	200	3	2	11	4.26076	2.489e-163	Group 3
A	65/35	200	3	2	11	4.58887	6.108e-178	Group 3
A	65/35	200	3	2	11	4.94225	4.852e-193	Group 3
A	65/35	200	3	2	11	5.32283	1.319e-208	Group 3
A	65/35	200	3	2	11	5.73273	1.269e-224	Group 3
A	65/35	200	3	2	11	6.17419	4.617e-241	Group 3
A	65/35	200	3	2	11	6.64964	7.155e-258	Group 3
A	65/35	200	3	2	11	7.16171	5.418e-275	Group 3
A	65/35	200	3	2	11	7.71321	2.218e-292	Group 3
A	65/35	200	3	2	11	8.30718	5.023E-310	Group 3
A	65/35	200	3	2	11	8.94689	0	Group 3
A	65/35	200	3	2	11	9.63587	0	Group 3
A	65/35	200	3	3	1	0.006227	5046000	Group 1
A	65/35	200	3	3	1	0.006706	6353000	Group 1
A	65/35	200	3	3	1	0.007223	7961000	Group 1
A	65/35	200	3	3	1	0.007779	9879000	Group 1
A	65/35	200	3	3	1	0.008378	12080000	Group 1
A	65/35	200	3	3	1	0.009023	14500000	Group 1
A	65/35	200	3	3	1	0.009718	16990000	Group 1
A	65/35	200	3	3	1	0.010466	19300000	Group 1
A	65/35	200	3	3	1	0.011272	21070000	Group 1
A	65/35	200	3	3	1	0.01214	21800000	Group 1
A	65/35	200	3	3	1	0.013075	21030000	Group 1
A	65/35	200	3	3	1	0.014082	18590000	Group 1
A	65/35	200	3	3	1	0.015166	14890000	Group 1
A	65/35	200	3	3	1	0.016334	10890000	Group 1
A	65/35	200	3	3	1	0.017592	7474000	Group 1
A	65/35	200	3	3	1	0.018947	5053000	Group 1
A	65/35	200	3	3	1	0.020406	3531000	Group 1
A	65/35	200	3	3	1	0.021977	2637000	Group 1
A	65/35	200	3	3	1	0.02367	2137000	Group 1
A	65/35	200	3	3	1	0.025492	1877000	Group 1
A	65/35	200	3	3	1	0.027456	1773000	Group 1
A	65/35	200	3	3	1	0.02957	1774000	Group 1
A	65/35	200	3	3	1	0.031847	1843000	Group 1
A	65/35	200	3	3	1	0.034299	1940000	Group 1
A	65/35	200	3	3	1	0.036941	2031000	Group 1
A	65/35	200	3	3	1	0.039785	2085000	Group 1
A	65/35	200	3	3	1	0.042849	2086000	Group 1
A	65/35	200	3	3	1	0.046149	2026000	Group 1
A	65/35	200	3	3	1	0.049702	1907000	Group 1
A	65/35	200	3	3	1	0.05353	1742000	Group 1
A	65/35	200	3	3	1	0.057652	1565000	Group 1
A	65/35	200	3	3	1	0.062092	1406000	Group 1
A	65/35	200	3	3	1	0.066873	1287000	Group 1
A	65/35	200	3	3	1	0.072023	1207000	Group 1
A	65/35	200	3	3	1	0.077569	1160000	Group 1
A	65/35	200	3	3	1	0.083543	1134000	Group 1
A	65/35	200	3	3	1	0.089976	1122000	Group 1
A	65/35	200	3	3	1	0.096905	1116000	Group 1
A	65/35	200	3	3	1	0.104367	1110000	Group 2
A	65/35	200	3	3	1	0.112404	1100000	Group 2
A	65/35	200	3	3	1	0.12106	1083000	Group 2
A	65/35	200	3	3	1	0.130382	1054000	Group 2
A	65/35	200	3	3	1	0.140423	1013000	Group 2
A	65/35	200	3	3	1	0.151236	960400	Group 2
A	65/35	200	3	3	1	0.162882	903600	Group 2
A	65/35	200	3	3	1	0.175425	850500	Group 2
A	65/35	200	3	3	1	0.188934	807400	Group 2
A	65/35	200	3	3	1	0.203484	777300	Group 2
A	65/35	200	3	3	1	0.219153	760500	Group 2
A	65/35	200	3	3	1	0.23603	758200	Group 2
A	65/35	200	3	3	1	0.254205	771400	Group 2
A	65/35	200	3	3	1	0.273781	795700	Group 2
A	65/35	200	3	3	1	0.294864	818400	Group 2
A	65/35	200	3	3	1	0.317571	828200	Group 2
A	65/35	200	3	3	1	0.342026	816500	Group 2
A	65/35	200	3	3	1	0.368364	766000	Group 2
A	65/35	200	3	3	1	0.396731	669000	Group 2
A	65/35	200	3	3	1	0.427282	575500	Group 2
A	65/35	200	3	3	1	0.460185	527200	Group 2
A	65/35	200	3	3	1	0.495623	508400	Group 2
A	65/35	200	3	3	1	0.533789	498000	Group 2
A	65/35	200	3	3	1	0.574895	483600	Group 2
A	65/35	200	3	3	1	0.619165	458700	Group 2
A	65/35	200	3	3	1	0.666845	428200	Group 2
A	65/35	200	3	3	1	0.718197	404100	Group 2
A	65/35	200	3	3	1	0.773503	386500	Group 2
A	65/35	200	3	3	1	0.833068	365900	Group 2
A	65/35	200	3	3	1	0.89722	332000	Group 2
A	65/35	200	3	3	1	0.966313	282100	Group 2
A	65/35	200	3	3	1	1.04072	229600	Group 3
A	65/35	200	3	3	1	1.12087	191900	Group 3
A	65/35	200	3	3	1	1.20718	171200	Group 3
A	65/35	200	3	3	1	1.30014	161000	Group 3
A	65/35	200	3	3	1	1.40027	154800	Group 3
A	65/35	200	3	3	1	1.50809	148700	Group 3
A	65/35	200	3	3	1	1.62423	140700	Group 3
A	65/35	200	3	3	1	1.74931	130600	Group 3
A	65/35	200	3	3	1	1.88401	120100	Group 3
A	65/35	200	3	3	1	2.0291	110500	Group 3
A	65/35	200	3	3	1	2.18535	100900	Group 3
A	65/35	200	3	3	1	2.35364	89350	Group 3
A	65/35	200	3	3	1	2.53488	76010	Group 3
A	65/35	200	3	3	1	2.73009	63510	Group 3
A	65/35	200	3	3	1	2.94032	54400	Group 3
A	65/35	200	3	3	1	3.16675	48820	Group 3
A	65/35	200	3	3	1	3.41061	45540	Group 3
A	65/35	200	3	3	1	3.67325	43510	Group 3
A	65/35	200	3	3	1	3.95612	42340	Group 3
A	65/35	200	3	3	1	4.26076	42160	Group 3
A	65/35	200	3	3	1	4.58887	43260	Group 3
A	65/35	200	3	3	1	4.94225	45710	Group 3
A	65/35	200	3	3	1	5.32283	49090	Group 3
A	65/35	200	3	3	1	5.73273	52140	Group 3
A	65/35	200	3	3	1	6.17419	52800	Group 3
A	65/35	200	3	3	1	6.64964	48900	Group 3
A	65/35	200	3	3	1	7.16171	39310	Group 3
A	65/35	200	3	3	1	7.71321	25440	Group 3
A	65/35	200	3	3	1	8.30718	11800	Group 3
A	65/35	200	3	3	1	8.94689	3338	Group 3
A	65/35	200	3	3	1	9.63587	477.9	Group 3
A	65/35	200	3	3	2	0.006227	11690000	Group 1
A	65/35	200	3	3	2	0.006706	14810000	Group 1
A	65/35	200	3	3	2	0.007223	18670000	Group 1
A	65/35	200	3	3	2	0.007779	23300000	Group 1
A	65/35	200	3	3	2	0.008378	28660000	Group 1
A	65/35	200	3	3	2	0.009023	34540000	Group 1
A	65/35	200	3	3	2	0.009718	40590000	Group 1
A	65/35	200	3	3	2	0.010466	46150000	Group 1
A	65/35	200	3	3	2	0.011272	50260000	Group 1
A	65/35	200	3	3	2	0.01214	51660000	Group 1
A	65/35	200	3	3	2	0.013075	49200000	Group 1
A	65/35	200	3	3	2	0.014082	42600000	Group 1
A	65/35	200	3	3	2	0.015166	33100000	Group 1
A	65/35	200	3	3	2	0.016334	23230000	Group 1
A	65/35	200	3	3	2	0.017592	15200000	Group 1
A	65/35	200	3	3	2	0.018947	9765000	Group 1
A	65/35	200	3	3	2	0.020406	6505000	Group 1
A	65/35	200	3	3	2	0.021977	4676000	Group 1
A	65/35	200	3	3	2	0.02367	3698000	Group 1
A	65/35	200	3	3	2	0.025492	3227000	Group 1
A	65/35	200	3	3	2	0.027456	3083000	Group 1
A	65/35	200	3	3	2	0.02957	3174000	Group 1
A	65/35	200	3	3	2	0.031847	3430000	Group 1
A	65/35	200	3	3	2	0.034299	3773000	Group 1
A	65/35	200	3	3	2	0.036941	4109000	Group 1
A	65/35	200	3	3	2	0.039785	4355000	Group 1
A	65/35	200	3	3	2	0.042849	4460000	Group 1
A	65/35	200	3	3	2	0.046149	4404000	Group 1
A	65/35	200	3	3	2	0.049702	4195000	Group 1
A	65/35	200	3	3	2	0.05353	3875000	Group 1
A	65/35	200	3	3	2	0.057652	3517000	Group 1
A	65/35	200	3	3	2	0.062092	3198000	Group 1
A	65/35	200	3	3	2	0.066873	2963000	Group 1
A	65/35	200	3	3	2	0.072023	2819000	Group 1
A	65/35	200	3	3	2	0.077569	2751000	Group 1
A	65/35	200	3	3	2	0.083543	2741000	Group 1
A	65/35	200	3	3	2	0.089976	2771000	Group 1
A	65/35	200	3	3	2	0.096905	2825000	Group 1
A	65/35	200	3	3	2	0.104367	2887000	Group 2
A	65/35	200	3	3	2	0.112404	2941000	Group 2
A	65/35	200	3	3	2	0.12106	2974000	Group 2
A	65/35	200	3	3	2	0.130382	2977000	Group 2
A	65/35	200	3	3	2	0.140423	2947000	Group 2
A	65/35	200	3	3	2	0.151236	2887000	Group 2
A	65/35	200	3	3	2	0.162882	2809000	Group 2
A	65/35	200	3	3	2	0.175425	2730000	Group 2
A	65/35	200	3	3	2	0.188934	2664000	Group 2
A	65/35	200	3	3	2	0.203484	2621000	Group 2
A	65/35	200	3	3	2	0.219153	2610000	Group 2
A	65/35	200	3	3	2	0.23603	2643000	Group 2
A	65/35	200	3	3	2	0.254205	2735000	Group 2
A	65/35	200	3	3	2	0.273781	2869000	Group 2
A	65/35	200	3	3	2	0.294864	2991000	Group 2
A	65/35	200	3	3	2	0.317571	3054000	Group 2
A	65/35	200	3	3	2	0.342026	3034000	Group 2
A	65/35	200	3	3	2	0.368364	2886000	Group 2
A	65/35	200	3	3	2	0.396731	2587000	Group 2
A	65/35	200	3	3	2	0.427282	2291000	Group 2
A	65/35	200	3	3	2	0.460185	2134000	Group 2
A	65/35	200	3	3	2	0.495623	2066000	Group 2
A	65/35	200	3	3	2	0.533789	2011000	Group 2
A	65/35	200	3	3	2	0.574895	1918000	Group 2
A	65/35	200	3	3	2	0.619165	1755000	Group 2
A	65/35	200	3	3	2	0.666845	1566000	Group 2
A	65/35	200	3	3	2	0.718197	1425000	Group 2
A	65/35	200	3	3	2	0.773503	1336000	Group 2
A	65/35	200	3	3	2	0.833068	1247000	Group 2
A	65/35	200	3	3	2	0.89722	1112000	Group 2
A	65/35	200	3	3	2	0.966313	914400	Group 2
A	65/35	200	3	3	2	1.04072	706900	Group 3
A	65/35	200	3	3	2	1.12087	556600	Group 3
A	65/35	200	3	3	2	1.20718	472900	Group 3
A	65/35	200	3	3	2	1.30014	428400	Group 3
A	65/35	200	3	3	2	1.40027	396600	Group 3
A	65/35	200	3	3	2	1.50809	360500	Group 3
A	65/35	200	3	3	2	1.62423	312700	Group 3
A	65/35	200	3	3	2	1.74931	258300	Group 3
A	65/35	200	3	3	2	1.88401	210200	Group 3
A	65/35	200	3	3	2	2.0291	175400	Group 3
A	65/35	200	3	3	2	2.18535	150800	Group 3
A	65/35	200	3	3	2	2.35364	129700	Group 3
A	65/35	200	3	3	2	2.53488	108900	Group 3
A	65/35	200	3	3	2	2.73009	89880	Group 3
A	65/35	200	3	3	2	2.94032	75650	Group 3
A	65/35	200	3	3	2	3.16675	66570	Group 3
A	65/35	200	3	3	2	3.41061	60930	Group 3
A	65/35	200	3	3	2	3.67325	57180	Group 3
A	65/35	200	3	3	2	3.95612	54780	Group 3
A	65/35	200	3	3	2	4.26076	54000	Group 3
A	65/35	200	3	3	2	4.58887	55340	Group 3
A	65/35	200	3	3	2	4.94225	59000	Group 3
A	65/35	200	3	3	2	5.32283	64470	Group 3
A	65/35	200	3	3	2	5.73273	70030	Group 3
A	65/35	200	3	3	2	6.17419	72570	Group 3
A	65/35	200	3	3	2	6.64964	68540	Group 3
A	65/35	200	3	3	2	7.16171	55930	Group 3
A	65/35	200	3	3	2	7.71321	36570	Group 3
A	65/35	200	3	3	2	8.30718	17070	Group 3
A	65/35	200	3	3	2	8.94689	4850	Group 3
A	65/35	200	3	3	2	9.63587	696.1	Group 3
A	65/35	200	3	3	7	0.006227	46280	Group 1
A	65/35	200	3	3	7	0.006706	114700	Group 1
A	65/35	200	3	3	7	0.007223	263600	Group 1
A	65/35	200	3	3	7	0.007779	560900	Group 1
A	65/35	200	3	3	7	0.008378	1104000	Group 1
A	65/35	200	3	3	7	0.009023	2007000	Group 1
A	65/35	200	3	3	7	0.009718	3367000	Group 1
A	65/35	200	3	3	7	0.010466	5189000	Group 1
A	65/35	200	3	3	7	0.011272	7281000	Group 1
A	65/35	200	3	3	7	0.01214	9159000	Group 1
A	65/35	200	3	3	7	0.013075	10110000	Group 1
A	65/35	200	3	3	7	0.014082	9592000	Group 1
A	65/35	200	3	3	7	0.015166	7716000	Group 1
A	65/35	200	3	3	7	0.016334	5335000	Group 1
A	65/35	200	3	3	7	0.017592	3328000	Group 1
A	65/35	200	3	3	7	0.018947	2020000	Group 1
A	65/35	200	3	3	7	0.020406	1288000	Group 1
A	65/35	200	3	3	7	0.021977	909500	Group 1
A	65/35	200	3	3	7	0.02367	728500	Group 1
A	65/35	200	3	3	7	0.025492	662400	Group 1
A	65/35	200	3	3	7	0.027456	675400	Group 1
A	65/35	200	3	3	7	0.02957	754900	Group 1
A	65/35	200	3	3	7	0.031847	893600	Group 1
A	65/35	200	3	3	7	0.034299	1074000	Group 1
A	65/35	200	3	3	7	0.036941	1263000	Group 1
A	65/35	200	3	3	7	0.039785	1418000	Group 1
A	65/35	200	3	3	7	0.042849	1504000	Group 1
A	65/35	200	3	3	7	0.046149	1500000	Group 1
A	65/35	200	3	3	7	0.049702	1406000	Group 1
A	65/35	200	3	3	7	0.05353	1251000	Group 1
A	65/35	200	3	3	7	0.057652	1082000	Group 1
A	65/35	200	3	3	7	0.062092	945200	Group 1
A	65/35	200	3	3	7	0.066873	864600	Group 1
A	65/35	200	3	3	7	0.072023	843500	Group 1
A	65/35	200	3	3	7	0.077569	879200	Group 1
A	65/35	200	3	3	7	0.083543	970800	Group 1
A	65/35	200	3	3	7	0.089976	1119000	Group 1
A	65/35	200	3	3	7	0.096905	1322000	Group 1
A	65/35	200	3	3	7	0.104367	1569000	Group 2
A	65/35	200	3	3	7	0.112404	1842000	Group 2
A	65/35	200	3	3	7	0.12106	2121000	Group 2
A	65/35	200	3	3	7	0.130382	2395000	Group 2
A	65/35	200	3	3	7	0.140423	2658000	Group 2
A	65/35	200	3	3	7	0.151236	2910000	Group 2
A	65/35	200	3	3	7	0.162882	3144000	Group 2
A	65/35	200	3	3	7	0.175425	3347000	Group 2
A	65/35	200	3	3	7	0.188934	3510000	Group 2
A	65/35	200	3	3	7	0.203484	3628000	Group 2
A	65/35	200	3	3	7	0.219153	3703000	Group 2
A	65/35	200	3	3	7	0.23603	3737000	Group 2
A	65/35	200	3	3	7	0.254205	3729000	Group 2
A	65/35	200	3	3	7	0.273781	3691000	Group 2
A	65/35	200	3	3	7	0.294864	3643000	Group 2
A	65/35	200	3	3	7	0.317571	3589000	Group 2
A	65/35	200	3	3	7	0.342026	3478000	Group 2
A	65/35	200	3	3	7	0.368364	3197000	Group 2
A	65/35	200	3	3	7	0.396731	2688000	Group 2
A	65/35	200	3	3	7	0.427282	2204000	Group 2
A	65/35	200	3	3	7	0.460185	1956000	Group 2
A	65/35	200	3	3	7	0.495623	1864000	Group 2
A	65/35	200	3	3	7	0.533789	1820000	Group 2
A	65/35	200	3	3	7	0.574895	1753000	Group 2
A	65/35	200	3	3	7	0.619165	1590000	Group 2
A	65/35	200	3	3	7	0.666845	1300000	Group 2
A	65/35	200	3	3	7	0.718197	973000	Group 2
A	65/35	200	3	3	7	0.773503	644400	Group 2
A	65/35	200	3	3	7	0.833068	294100	Group 2
A	65/35	200	3	3	7	0.89722	54860	Group 2
A	65/35	200	3	3	7	0.966313	1961	Group 2
A	65/35	200	3	3	7	1.04072	7.509	Group 3
A	65/35	200	3	3	7	1.12087	0.00354	Group 3
A	65/35	200	3	3	7	1.20718	3.999e-07	Group 3
A	65/35	200	3	3	7	1.30014	1.901e-11	Group 3
A	65/35	200	3	3	7	1.40027	4.609e-16	Group 3
A	65/35	200	3	3	7	1.50809	4.863e-21	Group 3
A	65/35	200	3	3	7	1.62423	1.487e-26	Group 3
A	65/35	200	3	3	7	1.74931	8.688e-33	Group 3
A	65/35	200	3	3	7	1.88401	8.663e-40	Group 3
A	65/35	200	3	3	7	2.0291	1.845e-47	Group 3
A	65/35	200	3	3	7	2.18535	1.057e-55	Group 3
A	65/35	200	3	3	7	2.35364	1.553e-64	Group 3
A	65/35	200	3	3	7	2.53488	4.329e-74	Group 3
A	65/35	200	3	3	7	2.73009	1.779e-84	Group 3
A	65/35	200	3	3	7	2.94032	1.169e-95	Group 3
A	65/35	200	3	3	7	3.16675	1.667e-107	Group 3
A	65/35	200	3	3	7	3.41061	6.499e-120	Group 3
A	65/35	200	3	3	7	3.67325	7.236e-133	Group 3
A	65/35	200	3	3	7	3.95612	2.202e-146	Group 3
A	65/35	200	3	3	7	4.26076	1.83e-160	Group 3
A	65/35	200	3	3	7	4.58887	4.492e-175	Group 3
A	65/35	200	3	3	7	4.94225	3.568e-190	Group 3
A	65/35	200	3	3	7	5.32283	9.697e-206	Group 3
A	65/35	200	3	3	7	5.73273	9.33e-222	Group 3
A	65/35	200	3	3	7	6.17419	3.396e-238	Group 3
A	65/35	200	3	3	7	6.64964	5.262e-255	Group 3
A	65/35	200	3	3	7	7.16171	3.985e-272	Group 3
A	65/35	200	3	3	7	7.71321	1.631e-289	Group 3
A	65/35	200	3	3	7	8.30718	3.694e-307	Group 3
A	65/35	200	3	3	7	8.94689	0	Group 3
[truncated: 324,707+ more rows]

## Sheet: Master_Data_Mass
Atomizer Type	PG/VG %	Coil Temp (C)	Test Run	D50 (um)	Mass (mg)
B	65/35	200	1	10	0.003
B	65/35	200	1	5.3	0.007
B	65/35	200	1	3.6	0.011
B	65/35	200	1	2.5	0.06
B	65/35	200	1	1.6	0.203
B	65/35	200	1	0.94	0.286
B	65/35	200	1	0.6	0.13
B	65/35	200	1	0.38	0.041
B	65/35	200	1	0.25	0.008
B	65/35	200	1	0.15	0.001
B	65/35	200	1	0.094	0
B	65/35	200	1	0.054	0.001
B	65/35	200	1	0.03	0.001
B	65/35	200	1	0.016	0.001
B	65/35	200	2	10	0.007
B	65/35	200	2	5.3	0.03
B	65/35	200	2	3.6	0.224
B	65/35	200	2	2.5	0.713
B	65/35	200	2	1.6	1.177
B	65/35	200	2	0.94	0.975
B	65/35	200	2	0.6	0.259
B	65/35	200	2	0.38	0.039
B	65/35	200	2	0.25	0.005
B	65/35	200	2	0.15	0.002
B	65/35	200	2	0.094	0
B	65/35	200	2	0.054	-0.001
B	65/35	200	2	0.03	0
B	65/35	200	2	0.016	0.002
B	65/35	200	3	10	0.001
B	65/35	200	3	5.3	0.004
B	65/35	200	3	3.6	0.01
B	65/35	200	3	2.5	0.043
B	65/35	200	3	1.6	0.074
B	65/35	200	3	0.94	0.081
B	65/35	200	3	0.6	0.043
B	65/35	200	3	0.38	0.024
B	65/35	200	3	0.25	0.006
B	65/35	200	3	0.15	0.002
B	65/35	200	3	0.094	0
B	65/35	200	3	0.054	0
B	65/35	200	3	0.03	0.002
B	65/35	200	3	0.016	-0.001
B	65/35	300	1	10	0.007
B	65/35	300	1	5.3	0.03
B	65/35	300	1	3.6	0.224
B	65/35	300	1	2.5	0.713
B	65/35	300	1	1.6	1.177
B	65/35	300	1	0.94	0.975
B	65/35	300	1	0.6	0.259
B	65/35	300	1	0.38	0.039
B	65/35	300	1	0.25	0.005
B	65/35	300	1	0.15	0.002
B	65/35	300	1	0.094	0
B	65/35	300	1	0.054	-0.001
B	65/35	300	1	0.03	0
B	65/35	300	1	0.016	0.002
B	65/35	300	2	10	0.007
B	65/35	300	2	5.3	0.03
B	65/35	300	2	3.6	0.212
B	65/35	300	2	2.5	0.452
B	65/35	300	2	1.6	0.456
B	65/35	300	2	0.94	0.218
B	65/35	300	2	0.6	0.04
B	65/35	300	2	0.38	0.006
B	65/35	300	2	0.25	0.001
B	65/35	300	2	0.15	0
B	65/35	300	2	0.094	0.002
B	65/35	300	2	0.054	0
B	65/35	300	2	0.03	0.001
B	65/35	300	2	0.016	0.001
B	65/35	300	3	10	0.004
B	65/35	300	3	5.3	0.016
B	65/35	300	3	3.6	0.08
B	65/35	300	3	2.5	0.298
B	65/35	300	3	1.6	0.636
B	65/35	300	3	0.94	0.581
B	65/35	300	3	0.6	0.361
B	65/35	300	3	0.38	0.028
B	65/35	300	3	0.25	0.003
B	65/35	300	3	0.15	0.001
B	65/35	300	3	0.094	0.001
B	65/35	300	3	0.054	0.001
B	65/35	300	3	0.03	0
B	65/35	300	3	0.016	0.001
B	50/50	200	1	10	0.004
B	50/50	200	1	5.3	0.009
B	50/50	200	1	3.6	0.028
B	50/50	200	1	2.5	0.121
B	50/50	200	1	1.6	0.252
B	50/50	200	1	0.94	0.2
B	50/50	200	1	0.6	0.06
B	50/50	200	1	0.38	0.022
B	50/50	200	1	0.25	0.004
B	50/50	200	1	0.15	0.001
B	50/50	200	1	0.094	0
B	50/50	200	1	0.054	0.002
B	50/50	200	1	0.03	0.005
B	50/50	200	1	0.016	0.021
B	50/50	200	2	10	0.005
B	50/50	200	2	5.3	0.021
B	50/50	200	2	3.6	0.205
B	50/50	200	2	2.5	0.601
B	50/50	200	2	1.6	0.836
B	50/50	200	2	0.94	0.517
B	50/50	200	2	0.6	0.105
B	50/50	200	2	0.38	0.018
B	50/50	200	2	0.25	0.001
B	50/50	200	2	0.15	0
B	50/50	200	2	0.094	0.001
B	50/50	200	2	0.054	0
B	50/50	200	2	0.03	-0.001
B	50/50	200	2	0.016	0.003
B	50/50	200	3	10	0.001
B	50/50	200	3	5.3	0.005
B	50/50	200	3	3.6	0.016
B	50/50	200	3	2.5	0.068
B	50/50	200	3	1.6	0.156
B	50/50	200	3	0.94	0.114
B	50/50	200	3	0.6	0.097
B	50/50	200	3	0.38	0.033
B	50/50	200	3	0.25	0.004
B	50/50	200	3	0.15	0
B	50/50	200	3	0.094	0
B	50/50	200	3	0.054	0.001
B	50/50	200	3	0.03	0.001
B	50/50	200	3	0.016	0.001
B	50/50	300	1	10	0.005
B	50/50	300	1	5.3	0.021
B	50/50	300	1	3.6	0.205
B	50/50	300	1	2.5	0.601
B	50/50	300	1	1.6	0.836
B	50/50	300	1	0.94	0.517
B	50/50	300	1	0.6	0.105
B	50/50	300	1	0.38	0.018
B	50/50	300	1	0.25	0.001
B	50/50	300	1	0.15	0
B	50/50	300	1	0.094	0.001
B	50/50	300	1	0.054	0
B	50/50	300	1	0.03	-0.001
B	50/50	300	1	0.016	0.003
B	50/50	300	2	10	0.005
B	50/50	300	2	5.3	0.013
B	50/50	300	2	3.6	0.153
B	50/50	300	2	2.5	0.47
B	50/50	300	2	1.6	0.644
B	50/50	300	2	0.94	0.369
B	50/50	300	2	0.6	0.067
B	50/50	300	2	0.38	0.01
B	50/50	300	2	0.25	0.003
B	50/50	300	2	0.15	0.001
B	50/50	300	2	0.094	0.001
B	50/50	300	2	0.054	0.001
B	50/50	300	2	0.03	0.003
B	50/50	300	2	0.016	0.004
B	50/50	300	3	10	-0.001
B	50/50	300	3	5.3	0.01
B	50/50	300	3	3.6	0.124
B	50/50	300	3	2.5	0.439
B	50/50	300	3	1.6	0.717
B	50/50	300	3	0.94	0.431
B	50/50	300	3	0.6	0.072
B	50/50	300	3	0.38	0.01
B	50/50	300	3	0.25	0.002
B	50/50	300	3	0.15	0.002
B	50/50	300	3	0.094	0
B	50/50	300	3	0.054	0
B	50/50	300	3	0.03	0.001
B	50/50	300	3	0.016	0.002
B	35/65	200	1	10	0.001
B	35/65	200	1	5.3	0.001
B	35/65	200	1	3.6	0.007
B	35/65	200	1	2.5	0.034
B	35/65	200	1	1.6	0.217
B	35/65	200	1	0.94	0.711
B	35/65	200	1	0.6	0.644
B	35/65	200	1	0.38	0.383
B	35/65	200	1	0.25	0.115
B	35/65	200	1	0.15	0.029
B	35/65	200	1	0.094	0.006
B	35/65	200	1	0.054	0.002
B	35/65	200	1	0.03	0
B	35/65	200	1	0.016	0
B	35/65	200	2	10	0.01
B	35/65	200	2	5.3	0.038
B	35/65	200	2	3.6	0.245
B	35/65	200	2	2.5	0.888
B	35/65	200	2	1.6	1.607
B	35/65	200	2	0.94	1.682
B	35/65	200	2	0.6	0.533
B	35/65	200	2	0.38	0.115
B	35/65	200	2	0.25	0.012
B	35/65	200	2	0.15	0.001
B	35/65	200	2	0.094	0.001
B	35/65	200	2	0.054	0.002
B	35/65	200	2	0.03	0
B	35/65	200	2	0.016	0
B	35/65	200	3	10	0.005
B	35/65	200	3	5.3	0.009
B	35/65	200	3	3.6	0.027
B	35/65	200	3	2.5	0.067
B	35/65	200	3	1.6	0.129
B	35/65	200	3	0.94	0.141
B	35/65	200	3	0.6	0.052
B	35/65	200	3	0.38	0.02
B	35/65	200	3	0.25	0.003
B	35/65	200	3	0.15	0.002
B	35/65	200	3	0.094	0.001
B	35/65	200	3	0.054	0
B	35/65	200	3	0.03	0.001
B	35/65	200	3	0.016	-0.001
B	35/65	300	1	10	0.01
B	35/65	300	1	5.3	0.038
B	35/65	300	1	3.6	0.245
B	35/65	300	1	2.5	0.888
B	35/65	300	1	1.6	1.607
B	35/65	300	1	0.94	1.682
B	35/65	300	1	0.6	0.533
B	35/65	300	1	0.38	0.115
B	35/65	300	1	0.25	0.012
B	35/65	300	1	0.15	0.001
B	35/65	300	1	0.094	0.001
B	35/65	300	1	0.054	0.002
B	35/65	300	1	0.03	0
B	35/65	300	1	0.016	0
B	35/65	300	2	10	0.011
B	35/65	300	2	5.3	0.034
B	35/65	300	2	3.6	0.297
B	35/65	300	2	2.5	0.72
B	35/65	300	2	1.6	0.806
B	35/65	300	2	0.94	0.418
B	35/65	300	2	0.6	0.077
B	35/65	300	2	0.38	0.015
B	35/65	300	2	0.25	0.001
B	35/65	300	2	0.15	0.001
B	35/65	300	2	0.094	-0.001
B	35/65	300	2	0.054	0.002
B	35/65	300	2	0.03	0.001
B	35/65	300	2	0.016	0.004
B	35/65	300	3	10	0.006
B	35/65	300	3	5.3	0.02
B	35/65	300	3	3.6	0.25
B	35/65	300	3	2.5	0.702
B	35/65	300	3	1.6	0.913
B	35/65	300	3	0.94	0.54
B	35/65	300	3	0.6	0.112
B	35/65	300	3	0.38	0.017
B	35/65	300	3	0.25	0.002
B	35/65	300	3	0.15	0
B	35/65	300	3	0.094	0.002
B	35/65	300	3	0.054	-0.001
B	35/65	300	3	0.03	0.001
B	35/65	300	3	0.016	0.004
C	65/35	200	1	10	0.007
C	65/35	200	1	5.3	0.034
C	65/35	200	1	3.6	0.353
C	65/35	200	1	2.5	0.983
C	65/35	200	1	1.6	1.225
C	65/35	200	1	0.94	0.638
C	65/35	200	1	0.6	0.111
C	65/35	200	1	0.38	0.022
C	65/35	200	1	0.25	0.001
C	65/35	200	1	0.15	0.001
C	65/35	200	1	0.094	0
C	65/35	200	1	0.054	-0.001
C	65/35	200	1	0.03	0
C	65/35	200	1	0.016	0
C	65/35	200	2	10	0.002
C	65/35	200	2	5.3	0.007
C	65/35	200	2	3.6	0.054
C	65/35	200	2	2.5	0.218
C	65/35	200	2	1.6	0.437
C	65/35	200	2	0.94	0.42
C	65/35	200	2	0.6	0.126
C	65/35	200	2	0.38	0.024
C	65/35	200	2	0.25	0.003
C	65/35	200	2	0.15	0.001
C	65/35	200	2	0.094	-0.001
C	65/35	200	2	0.054	0.004
C	65/35	200	2	0.03	0.002
C	65/35	200	2	0.016	0.002
C	65/35	200	3	10	0.008
C	65/35	200	3	5.3	0.027
C	65/35	200	3	3.6	0.279
C	65/35	200	3	2.5	0.964
C	65/35	200	3	1.6	1.466
C	65/35	200	3	0.94	1.075
C	65/35	200	3	0.6	0.265
C	65/35	200	3	0.38	0.053
C	65/35	200	3	0.25	0.008
C	65/35	200	3	0.15	0.003
C	65/35	200	3	0.094	-0.001
C	65/35	200	3	0.054	0.001
C	65/35	200	3	0.03	0.003
C	65/35	200	3	0.016	0
C	65/35	300	1	10	0.002
C	65/35	300	1	5.3	0.007
C	65/35	300	1	3.6	0.054
C	65/35	300	1	2.5	0.218
C	65/35	300	1	1.6	0.437
C	65/35	300	1	0.94	0.42
C	65/35	300	1	0.6	0.126
C	65/35	300	1	0.38	0.024
C	65/35	300	1	0.25	0.003
C	65/35	300	1	0.15	0.001
C	65/35	300	1	0.094	-0.001
C	65/35	300	1	0.054	0.004
C	65/35	300	1	0.03	0.002
C	65/35	300	1	0.016	0.002
C	65/35	300	2	10	0.004
C	65/35	300	2	5.3	0.003
C	65/35	300	2	3.6	0.025
C	65/35	300	2	2.5	0.111
C	65/35	300	2	1.6	0.384
C	65/35	300	2	0.94	0.611
C	65/35	300	2	0.6	0.275
C	65/35	300	2	0.38	0.058
C	65/35	300	2	0.25	0.005
C	65/35	300	2	0.15	0.001
C	65/35	300	2	0.094	0.002
C	65/35	300	2	0.054	0.003
C	65/35	300	2	0.03	0.002
C	65/35	300	2	0.016	0.002
C	65/35	300	3	10	0.006
C	65/35	300	3	5.3	0.022
C	65/35	300	3	3.6	0.148
C	65/35	300	3	2.5	0.501
C	65/35	300	3	1.6	0.9
C	65/35	300	3	0.94	0.904
C	65/35	300	3	0.6	0.23
C	65/35	300	3	0.38	0.035
C	65/35	300	3	0.25	0.007
C	65/35	300	3	0.15	0
C	65/35	300	3	0.094	0.001
C	65/35	300	3	0.054	0.005
C	65/35	300	3	0.03	0
C	65/35	300	3	0.016	0.001
C	50/50	200	1	10	0.007
C	50/50	200	1	5.3	0.014
C	50/50	200	1	3.6	0.024
C	50/50	200	1	2.5	0.077
C	50/50	200	1	1.6	0.207
C	50/50	200	1	0.94	0.272
C	50/50	200	1	0.6	0.118
C	50/50	200	1	0.38	0.05
C	50/50	200	1	0.25	0.007
C	50/50	200	1	0.15	-0.001
C	50/50	200	1	0.094	0.001
C	50/50	200	1	0.054	0.001
C	50/50	200	1	0.03	0.002
C	50/50	200	1	0.016	0.003
C	50/50	200	2	10	0.002
C	50/50	200	2	5.3	0.004
C	50/50	200	2	3.6	0.016
C	50/50	200	2	2.5	0.102
C	50/50	200	2	1.6	0.316
C	50/50	200	2	0.94	0.416
C	50/50	200	2	0.6	0.177
C	50/50	200	2	0.38	0.046
C	50/50	200	2	0.25	0.007
C	50/50	200	2	0.15	0.002
C	50/50	200	2	0.094	-0.001
C	50/50	200	2	0.054	0.001
C	50/50	200	2	0.03	-0.003
C	50/50	200	2	0.016	0
C	50/50	200	3	10	0.009
C	50/50	200	3	5.3	0.045
C	50/50	200	3	3.6	0.516
C	50/50	200	3	2.5	1.4
C	50/50	200	3	1.6	1.769
C	50/50	200	3	0.94	1.21
C	50/50	200	3	0.6	0.259
C	50/50	200	3	0.38	0.042
C	50/50	200	3	0.25	0.004
C	50/50	200	3	0.15	0.001
C	50/50	200	3	0.094	-0.001
C	50/50	200	3	0.054	0.001
C	50/50	200	3	0.03	0.002
C	50/50	200	3	0.016	0.002
C	50/50	300	1	10	0.006
C	50/50	300	1	5.3	0.013
C	50/50	300	1	3.6	0.088
C	50/50	300	1	2.5	0.362
C	50/50	300	1	1.6	0.757
C	50/50	300	1	0.94	0.805
C	50/50	300	1	0.6	0.236
C	50/50	300	1	0.38	0.043
C	50/50	300	1	0.25	0.001
C	50/50	300	1	0.15	0.002
C	50/50	300	1	0.094	0.001
C	50/50	300	1	0.054	0.003
C	50/50	300	1	0.03	0.002
C	50/50	300	1	0.016	0.002
C	50/50	300	2	10	0.006
C	50/50	300	2	5.3	0.017
C	50/50	300	2	3.6	0.162
C	50/50	300	2	2.5	0.489
C	50/50	300	2	1.6	0.698
C	50/50	300	2	0.94	0.449
C	50/50	300	2	0.6	0.097
C	50/50	300	2	0.38	0.015
C	50/50	300	2	0.25	0.003
C	50/50	300	2	0.15	0.005
C	50/50	300	2	0.094	0.001
C	50/50	300	2	0.054	0.001
C	50/50	300	2	0.03	0.002
C	50/50	300	2	0.016	0.003
C	50/50	300	3	10	0.004
C	50/50	300	3	5.3	0.014
C	50/50	300	3	3.6	0.102
C	50/50	300	3	2.5	0.394
C	50/50	300	3	1.6	0.695
C	50/50	300	3	0.94	0.512
C	50/50	300	3	0.6	0.139
C	50/50	300	3	0.38	0.031
C	50/50	300	3	0.25	0.005
C	50/50	300	3	0.15	0.001
C	50/50	300	3	0.094	0
C	50/50	300	3	0.054	0.001
C	50/50	300	3	0.03	0.001
C	50/50	300	3	0.016	0.001
C	35/65	200	1	10	0.007
C	35/65	200	1	5.3	0.048
C	35/65	200	1	3.6	0.549
C	35/65	200	1	2.5	1.581
C	35/65	200	1	1.6	1.868
C	35/65	200	1	0.94	1.052
C	35/65	200	1	0.6	0.174
C	35/65	200	1	0.38	0.025
C	35/65	200	1	0.25	0.002
C	35/65	200	1	0.15	0.001
C	35/65	200	1	0.094	0.002
C	35/65	200	1	0.054	0.002
C	35/65	200	1	0.03	0
C	35/65	200	1	0.016	0.001
C	35/65	200	2	10	0.008
C	35/65	200	2	5.3	0.028
C	35/65	200	2	3.6	0.343
C	35/65	200	2	2.5	1.343
C	35/65	200	2	1.6	2.269
C	35/65	200	2	0.94	1.754
C	35/65	200	2	0.6	0.394
C	35/65	200	2	0.38	0.056
C	35/65	200	2	0.25	0.006
C	35/65	200	2	0.15	0.001
C	35/65	200	2	0.094	0.001
C	35/65	200	2	0.054	0
C	35/65	200	2	0.03	0
C	35/65	200	2	0.016	0.001
C	35/65	200	3	10	0.003
C	35/65	200	3	5.3	0.004
C	35/65	200	3	3.6	0.052
C	35/65	200	3	2.5	0.218
C	35/65	200	3	1.6	0.476
C	35/65	200	3	0.94	0.441
C	35/65	200	3	0.6	0.131
C	35/65	200	3	0.38	0.023
C	35/65	200	3	0.25	0.004
C	35/65	200	3	0.15	0.001
C	35/65	200	3	0.094	0.001
C	35/65	200	3	0.054	0.002
C	35/65	200	3	0.03	0.002
C	35/65	200	3	0.016	0
C	35/65	300	1	10	0.006
C	35/65	300	1	5.3	0.013
C	35/65	300	1	3.6	0.088
C	35/65	300	1	2.5	0.362
C	35/65	300	1	1.6	0.757
C	35/65	300	1	0.94	0.805
C	35/65	300	1	0.6	0.236
C	35/65	300	1	0.38	0.043
C	35/65	300	1	0.25	0.001
C	35/65	300	1	0.15	0.002
C	35/65	300	1	0.094	0.001
C	35/65	300	1	0.054	0.003
C	35/65	300	1	0.03	0.002
C	35/65	300	1	0.016	0.002
C	35/65	300	2	10	0.006
C	35/65	300	2	5.3	0.017
C	35/65	300	2	3.6	0.162
C	35/65	300	2	2.5	0.489
C	35/65	300	2	1.6	0.698
C	35/65	300	2	0.94	0.449
C	35/65	300	2	0.6	0.097
C	35/65	300	2	0.38	0.015
C	35/65	300	2	0.25	0.003
C	35/65	300	2	0.15	0.005
C	35/65	300	2	0.094	0.001
C	35/65	300	2	0.054	0.001
C	35/65	300	2	0.03	0.002
C	35/65	300	2	0.016	0.003
C	35/65	300	3	10	0.008
C	35/65	300	3	5.3	0.029
C	35/65	300	3	3.6	0.239
C	35/65	300	3	2.5	0.822
C	35/65	300	3	1.6	1.252
C	35/65	300	3	0.94	0.952
C	35/65	300	3	0.6	0.218
C	35/65	300	3	0.38	0.038
C	35/65	300	3	0.25	0.005
C	35/65	300	3	0.15	0.002
C	35/65	300	3	0.094	0
C	35/65	300	3	0.054	0
C	35/65	300	3	0.03	0.002
C	35/65	300	3	0.016	-0.001
A	65/35	200	1	10	0.004
A	65/35	200	1	5.3	0.037
A	65/35	200	1	3.6	-0.052
A	65/35	200	1	2.5	0.044
A	65/35	200	1	1.6	0.171
A	65/35	200	1	0.94	0.597
A	65/35	200	1	0.6	0.609
A	65/35	200	1	0.38	0.377
A	65/35	200	1	0.25	0.1
A	65/35	200	1	0.15	0.031
A	65/35	200	1	0.094	0.005
A	65/35	200	1	0.054	0.002
A	65/35	200	1	0.03	0
A	65/35	200	1	0.016	0
A	65/35	200	2	10	0.003
A	65/35	200	2	5.3	0.011
A	65/35	200	2	3.6	0.008
A	65/35	200	2	2.5	0.018
A	65/35	200	2	1.6	0.078
A	65/35	200	2	0.94	0.419
A	65/35	200	2	0.6	0.638
A	65/35	200	2	0.38	0.463
A	65/35	200	2	0.25	0.131
A	65/35	200	2	0.15	0.029
A	65/35	200	2	0.094	0.006
A	65/35	200	2	0.054	0.002
A	65/35	200	2	0.03	0.001
A	65/35	200	2	0.016	0.004
A	65/35	200	3	10	0.007
A	65/35	200	3	5.3	0.01
A	65/35	200	3	3.6	0.006
A	65/35	200	3	2.5	0.019
A	65/35	200	3	1.6	0.115
A	65/35	200	3	0.94	0.575
A	65/35	200	3	0.6	0.721
A	65/35	200	3	0.38	0.451
A	65/35	200	3	0.25	0.124
A	65/35	200	3	0.15	0.032
A	65/35	200	3	0.094	0.007
A	65/35	200	3	0.054	-0.001
A	65/35	200	3	0.03	0.001
A	65/35	200	3	0.016	0.001
A	65/35	300	1	10	0.026
A	65/35	300	1	5.3	0.124
A	65/35	300	1	3.6	0.237
A	65/35	300	1	2.5	0.576
A	65/35	300	1	1.6	1.253
A	65/35	300	1	0.94	1.896
A	65/35	300	1	0.6	1.03
A	65/35	300	1	0.38	0.439
A	65/35	300	1	0.25	0.076
A	65/35	300	1	0.15	0.017
A	65/35	300	1	0.094	0.001
A	65/35	300	1	0.054	0
A	65/35	300	1	0.03	0.001
A	65/35	300	1	0.016	0
A	65/35	300	2	10	0.023
A	65/35	300	2	5.3	0.062
A	65/35	300	2	3.6	0.217
A	65/35	300	2	2.5	0.777
A	65/35	300	2	1.6	1.72
A	65/35	300	2	0.94	2.404
A	65/35	300	2	0.6	1.335
A	65/35	300	2	0.38	0.561
A	65/35	300	2	0.25	0.107
A	65/35	300	2	0.15	0.023
A	65/35	300	2	0.094	0.006
A	65/35	300	2	0.054	0
A	65/35	300	2	0.03	0
A	65/35	300	2	0.016	0.003
A	65/35	300	3	10	0.008
A	65/35	300	3	5.3	0.013
A	65/35	300	3	3.6	0.028
A	65/35	300	3	2.5	0.132
A	65/35	300	3	1.6	0.334
A	65/35	300	3	0.94	0.629
A	65/35	300	3	0.6	0.552
A	65/35	300	3	0.38	0.311
A	65/35	300	3	0.25	0.091
A	65/35	300	3	0.15	0.029
A	65/35	300	3	0.094	0.005
A	65/35	300	3	0.054	0
A	65/35	300	3	0.03	0
A	65/35	300	3	0.016	0
A	50/50	200	1	10	0.02
A	50/50	200	1	5.3	0.026
A	50/50	200	1	3.6	0.016
A	50/50	200	1	2.5	0.317
A	50/50	200	1	1.6	0.126
A	50/50	200	1	0.94	1.011
A	50/50	200	1	0.6	0.032
A	50/50	200	1	0.38	0.969
A	50/50	200	1	0.25	0.006
A	50/50	200	1	0.15	0.003
A	50/50	200	1	0.094	0.001
A	50/50	200	1	0.054	0.002
A	50/50	200	1	0.03	-0.014
A	50/50	200	1	0.016	0.013
A	50/50	200	2	10	0.008
A	50/50	200	2	5.3	0.015
A	50/50	200	2	3.6	0.034
A	50/50	200	2	2.5	0.128
A	50/50	200	2	1.6	0.181
A	50/50	200	2	0.94	0.436
A	50/50	200	2	0.6	0.044
A	50/50	200	2	0.38	0.331
A	50/50	200	2	0.25	0.016
A	50/50	200	2	0.15	0.003
A	50/50	200	2	0.094	0
A	50/50	200	2	0.054	0
A	50/50	200	2	0.03	0.006
A	50/50	200	2	0.016	0.002
A	50/50	200	3	10	0.009
A	50/50	200	3	5.3	0.019
A	50/50	200	3	3.6	0.014
A	50/50	200	3	2.5	0.067
A	50/50	200	3	1.6	0.215
A	50/50	200	3	0.94	0.799
A	50/50	200	3	0.6	0.684
A	50/50	200	3	0.38	0.403
A	50/50	200	3	0.25	0.083
A	50/50	200	3	0.15	0.022
A	50/50	200	3	0.094	0.004
A	50/50	200	3	0.054	0.005
A	50/50	200	3	0.03	-0.001
A	50/50	200	3	0.016	0
A	50/50	300	1	10	0.01
A	50/50	300	1	5.3	0.043
A	50/50	300	1	3.6	0.163
A	50/50	300	1	2.5	0.616
A	50/50	300	1	1.6	0.633
A	50/50	300	1	0.94	0.84
A	50/50	300	1	0.6	0.12
A	50/50	300	1	0.38	0.617
A	50/50	300	1	0.25	0.009
A	50/50	300	1	0.15	0.003
A	50/50	300	1	0.094	0.002
A	50/50	300	1	0.054	0
A	50/50	300	1	0.03	0.004
A	50/50	300	1	0.016	0.001
A	50/50	300	2	10	0.027
A	50/50	300	2	5.3	0.11
A	50/50	300	2	3.6	0.438
A	50/50	300	2	2.5	1.096
A	50/50	300	2	1.6	1.56
A	50/50	300	2	0.94	1.785
A	50/50	300	2	0.6	0.516
A	50/50	300	2	0.38	0.325
A	50/50	300	2	0.25	0.017
A	50/50	300	2	0.15	0.002
A	50/50	300	2	0.094	0.002
A	50/50	300	2	0.054	-0.001
A	50/50	300	2	0.03	0.004
A	50/50	300	2	0.016	0
A	50/50	300	3	10	0.029
A	50/50	300	3	5.3	0.11
A	50/50	300	3	3.6	0.247
A	50/50	300	3	2.5	0.648
A	50/50	300	3	1.6	1.362
A	50/50	300	3	0.94	1.84
A	50/50	300	3	0.6	1.022
A	50/50	300	3	0.38
A	50/50	300	3	0.25	0.065
A	50/50	300	3	0.15	0.011
A	50/50	300	3	0.094	0
A	50/50	300	3	0.054	0.003
A	50/50	300	3	0.03	0
A	50/50	300	3	0.016	0.001
A	35/65	200	1	10	0.022
A	35/65	200	1	5.3	0.077
A	35/65	200	1	3.6	0.28
A	35/65	200	1	2.5	0.988
A	35/65	200	1	1.6	2.073
A	35/65	200	1	0.94	2.937
A	35/65	200	1	0.6	1.53
A	35/65	200	1	0.38	0.59
A	35/65	200	1	0.25	0.11
A	35/65	200	1	0.15	0.021
A	35/65	200	1	0.094	0.002
A	35/65	200	1	0.054	0
A	35/65	200	1	0.03	0.002
A	35/65	200	1	0.016	0.003
A	35/65	200	2	10	0
A	35/65	200	2	5.3	0.003
A	35/65	200	2	3.6	0.018
A	35/65	200	2	2.5	0.111
A	35/65	200	2	1.6	0.533
A	35/65	200	2	0.94	0.97
A	35/65	200	2	0.6	0.443
A	35/65	200	2	0.38	0.141
A	35/65	200	2	0.25	0.025
A	35/65	200	2	0.15	0.008
A	35/65	200	2	0.094	-0.007
A	35/65	200	2	0.054	0
A	35/65	200	2	0.03	0.001
A	35/65	200	2	0.016	0
A	35/65	200	3	10	0.004
A	35/65	200	3	5.3	0.008
A	35/65	200	3	3.6	0.008
A	35/65	200	3	2.5	0.037
A	35/65	200	3	1.6	0.15
A	35/65	200	3	0.94	0.396
A	35/65	200	3	0.6	0.322
A	35/65	200	3	0.38	0.151
A	35/65	200	3	0.25	0.029
A	35/65	200	3	0.15	0.004
A	35/65	200	3	0.094	0.002
A	35/65	200	3	0.054	0
A	35/65	200	3	0.03	0
A	35/65	200	3	0.016	0.001
A	35/65	300	1	10	0.012
A	35/65	300	1	5.3	0.046
A	35/65	300	1	3.6	0.26
A	35/65	300	1	2.5	0.851
A	35/65	300	1	1.6	1.563
A	35/65	300	1	0.94	1.725
A	35/65	300	1	0.6	0.769
A	35/65	300	1	0.38	0.28
A	35/65	300	1	0.25	0.042
A	35/65	300	1	0.15	0.007
A	35/65	300	1	0.094	0
A	35/65	300	1	0.054	0.004
A	35/65	300	1	0.03	0
A	35/65	300	1	0.016	0.001
A	35/65	300	2	10	0.013
A	35/65	300	2	5.3	0.055
A	35/65	300	2	3.6	0.336
A	35/65	300	2	2.5	1.062
A	35/65	300	2	1.6	1.886
A	35/65	300	2	0.94	2.09
A	35/65	300	2	0.6	0.88
A	35/65	300	2	0.38	0.252
A	35/65	300	2	0.25	0.028
A	35/65	300	2	0.15	0.005
A	35/65	300	2	0.094	0.001
A	35/65	300	2	0.054	0.001
A	35/65	300	2	0.03	0
A	35/65	300	2	0.016	0
A	35/65	300	3	10	0.022
A	35/65	300	3	5.3	0.077
A	35/65	300	3	3.6	0.28
A	35/65	300	3	2.5	0.988
A	35/65	300	3	1.6	2.073
A	35/65	300	3	0.94	2.937
A	35/65	300	3	0.6	1.53
A	35/65	300	3	0.38	0.59
A	35/65	300	3	0.25	0.11
A	35/65	300	3	0.15	0.021
A	35/65	300	3	0.094	0.002
A	35/65	300	3	0.054	0
A	35/65	300	3	0.03	0.002
A	35/65	300	3	0.016	0.003
